# Supplementary material for: N-(2,6-Dichloro­phen­yl)-4-methyl­benzamide
Source: Acta Crystallogr Sect E Struct Rep Online. 2011 Jul 23;67(Pt 8):o2123. doi: 10.1107/S1600536811028935 (PMC3213564; doi:10.1107/S1600536811028935)
Supplement: Supplementary file 2 [file e-67-o2123-Isup2.hkl]

# 
# h,k,l, Fc-squared, Fo-squared, sigma(Fo-squared) and status flag 
# 
data_I
_shelx_title ' B29 I41/A' 
_shelx_refln_list_code          4 
_shelx_F_calc_maximum      349.99 
_exptl_crystal_F_000      2304.00 
_reflns_d_resolution_high  0.8003 
 
loop_ 
 _symmetry_equiv_pos_as_xyz 
 'x, y, z' 
 '-x+1/2, -y, z+1/2' 
 '-y+3/4, x+1/4, z+1/4' 
 'y+3/4, -x+3/4, z+3/4' 
 'x+1/2, y+1/2, z+1/2' 
 '-x+1, -y+1/2, z+1' 
 '-y+5/4, x+3/4, z+3/4' 
 'y+5/4, -x+5/4, z+5/4' 
 '-x, -y, -z' 
 'x-1/2, y, -z-1/2' 
 'y-3/4, -x-1/4, -z-1/4' 
 '-y-3/4, x-3/4, -z-3/4' 
 '-x+1/2, -y+1/2, -z+1/2' 
 'x, y+1/2, -z' 
 'y-1/4, -x+1/4, -z+1/4' 
 '-y-1/4, x-1/4, -z-1/4' 
 
_cell_length_a    16.4706 
_cell_length_b    16.4706 
_cell_length_c    19.8709 
_cell_angle_alpha  90.000 
_cell_angle_beta   90.000 
_cell_angle_gamma  90.000 
 
_shelx_F_squared_multiplier     1.000 
 
loop_ 
 _refln_index_h 
 _refln_index_k 
 _refln_index_l 
 _refln_F_squared_calc 
 _refln_F_squared_meas 
 _refln_F_squared_sigma 
 _refln_observed_status 
   2   2   0     2136.00     2640.73     33.98 o 
  -2   4   0    89244.20    89943.34    218.40 o 
   0   4   0    19717.32    20709.50    100.57 o 
   2   4   0    34218.58    34511.54    135.47 o 
   4   4   0    22228.18    22447.69    125.93 o 
  -4   6   0     1385.38     1550.56     50.23 o 
  -2   6   0    15691.47    16136.35    109.22 o 
   0   6   0    42250.19    42748.08    172.99 o 
   2   6   0    17573.26    16579.89    115.68 o 
   4   6   0    45857.13    49343.12    208.20 o 
   6   6   0    18491.08    19691.84    148.11 o 
  -6   8   0      117.67       84.07     46.65 o 
  -4   8   0     2127.01     2303.49     66.36 o 
  -2   8   0     6229.48     6258.14     41.06 o 
   0   8   0    21776.71    24788.39    156.13 o 
   2   8   0     4165.33     5950.51     83.67 o 
   4   8   0    35960.61    35778.80    200.30 o 
   6   8   0       59.87       34.80     45.71 o 
   8   8   0        2.35      -55.01     56.88 o 
  -8  10   0     8636.71     8665.85    134.37 o 
  -6  10   0     2798.96     2626.95     83.56 o 
  -4  10   0     2722.86     2777.88     70.30 o 
  -2  10   0    25747.43    25974.90    182.54 o 
   0  10   0      715.61      541.03     48.50 o 
   2  10   0    38317.70    37808.40    219.44 o 
   4  10   0     1119.63     1064.66     60.48 o 
   6  10   0      907.06      849.68     62.05 o 
   8  10   0     3455.68     3320.68     96.44 o 
  10  10   0       34.21       -1.96     60.79 o 
 -10  12   0      576.74      414.03     69.39 o 
  -8  12   0     2536.02     2399.99     91.29 o 
  -6  12   0      384.68      417.67     59.38 o 
  -4  12   0      544.89      557.91     55.78 o 
  -2  12   0    11041.70    11268.51    137.21 o 
   0  12   0       94.41       78.44     46.98 o 
   2  12   0      375.58      296.83     58.24 o 
   4  12   0      735.41      839.66     69.59 o 
   6  12   0     1660.87     1927.82     85.88 o 
   8  12   0       13.51      -24.79     62.29 o 
  10  12   0       53.98      -17.53     66.67 o 
  12  12   0     4432.67     4727.44    124.25 o 
 -12  14   0      312.22      280.53     69.50 o 
 -10  14   0      150.98      142.09     66.87 o 
  -8  14   0     1907.35     1913.48     78.97 o 
  -6  14   0      280.62      263.64     57.37 o 
  -4  14   0       30.12      -30.14     57.52 o 
  -2  14   0     9748.29    10012.90    146.35 o 
   0  14   0     8699.49     8586.43    135.43 o 
   2  14   0     3572.89     3432.54     98.27 o 
   4  14   0       44.70       24.15     56.84 o 
   6  14   0     8602.86     7681.97    138.53 o 
   8  14   0      259.32      101.05     60.28 o 
  10  14   0      228.96      222.39     75.50 o 
  12  14   0       21.55       75.40     72.24 o 
  14  14   0      105.87        5.25     82.51 o 
 -12  16   0       29.44       23.64     55.36 o 
 -10  16   0      581.35      509.91     72.08 o 
  -8  16   0       11.67       55.44     53.80 o 
  -6  16   0       95.16       22.71     56.02 o 
  -4  16   0      976.00     1099.76     70.16 o 
  -2  16   0      280.45      383.17     65.31 o 
   0  16   0      132.26       45.12     60.89 o 
   2  16   0     1678.12     1470.24     86.29 o 
   4  16   0     2874.72     2528.04     97.06 o 
   6  16   0      461.22      382.42     75.07 o 
   8  16   0        7.88      -27.94     71.81 o 
  10  16   0      500.48      512.45     87.17 o 
  12  16   0        9.85       17.79     84.20 o 
  -8  18   0        9.14        7.22     71.31 o 
  -6  18   0        0.23       13.58     61.72 o 
  -4  18   0       39.24      -32.87     64.99 o 
  -2  18   0       34.69       85.48     60.78 o 
   0  18   0       16.56       93.38     66.67 o 
   2  18   0       25.82       70.04     67.70 o 
   4  18   0      137.32       78.72     60.03 o 
   6  18   0      178.02      457.18     82.29 o 
   8  18   0       85.49      -52.30     79.00 o 
  -4  20   0        8.54       97.66     70.88 o 
  -2  20   0      310.00      221.17     63.15 o 
   0  20   0      204.87      233.35     81.63 o 
   2  20   0       39.90      142.85     67.49 o 
   4  20   0       54.85      -79.11     81.30 o 
  -1   2   1    14988.79    14973.05     65.94 o 
   1   2   1     1969.11     2001.18     27.66 o 
  -2   3   1    25211.85    25867.08    132.89 o 
   0   3   1    12171.43    12916.55    122.71 o 
   2   3   1     2211.80     2547.60     39.60 o 
  -3   4   1     1620.68     1837.91     36.67 o 
  -1   4   1    58576.54    58380.48    190.26 o 
   1   4   1    89179.59    89559.50    145.55 o 
   3   4   1     8499.00     8577.68     70.53 o 
  -4   5   1    19205.84    20103.74    241.46 o 
  -2   5   1     8612.03     8489.63    131.35 o 
   0   5   1    11950.00    12101.81     61.17 o 
   2   5   1      947.35      933.13     67.86 o 
   4   5   1     1476.33     1709.64     40.66 o 
  -5   6   1    15677.57    16150.49     91.09 o 
  -3   6   1     1322.34     1191.21     36.97 o 
  -1   6   1     4942.82     4826.02     31.39 o 
   1   6   1    40331.84    40462.49    120.27 o 
   3   6   1    61002.00    62095.46    157.20 o 
   5   6   1     5399.38     5880.39     58.24 o 
  -6   7   1     2404.60     2377.02     46.31 o 
  -4   7   1      479.41      410.58     29.72 o 
  -2   7   1      240.79      273.62     21.21 o 
   0   7   1    21013.85    22272.37     97.02 o 
   2   7   1     4643.19     5312.40     66.05 o 
   4   7   1     3632.00     3239.23     46.44 o 
   6   7   1     1057.77      891.38     36.07 o 
  -7   8   1       76.69       15.37     34.98 o 
  -5   8   1     6503.35     7300.26    130.61 o 
  -3   8   1     2902.42     2605.24     38.68 o 
  -1   8   1    16141.50    16573.48     64.19 o 
   1   8   1       70.99        8.88     24.11 o 
   3   8   1     9034.58     8727.88     71.93 o 
   5   8   1     2824.34     3159.73     51.82 o 
   7   8   1     2012.41     2089.14     57.27 o 
  -8   9   1      107.78       89.82     39.69 o 
  -6   9   1     9010.67     8922.85     86.41 o 
  -4   9   1      143.82      124.43     24.52 o 
  -2   9   1      582.01      582.83     13.34 o 
   0   9   1     9068.16     9383.28     74.91 o 
   2   9   1      777.18      773.27     34.57 o 
   4   9   1       12.90        6.95     31.56 o 
   6   9   1      845.44      818.75     40.92 o 
   8   9   1        0.59      -10.70     39.03 o 
  -9  10   1     2483.56     2390.36     64.71 o 
  -7  10   1      461.69      451.54     46.25 o 
  -5  10   1     6126.48     6213.45    137.64 o 
  -3  10   1      983.27      990.91     37.35 o 
  -1  10   1     5600.27     5363.93     44.00 o 
   1  10   1    10335.95    10326.53    148.99 o 
   3  10   1      830.76      755.88     38.51 o 
   5  10   1     2872.84     2616.06     70.43 o 
   7  10   1      462.80      460.85     47.72 o 
   9  10   1     1298.53     1255.89     54.47 o 
 -10  11   1     1191.42     1166.61     55.78 o 
  -8  11   1        0.14       32.80     45.60 o 
  -6  11   1     6335.10     6175.44    194.63 o 
  -4  11   1      747.94      686.42     76.75 o 
  -2  11   1      588.01      573.23     36.70 o 
   0  11   1     1406.03     1436.30     30.28 o 
   2  11   1     1518.96     1508.05     46.08 o 
   4  11   1     4550.20     4334.06     66.89 o 
   6  11   1     6187.85     6454.84     83.10 o 
   8  11   1     2013.05     1981.33     60.56 o 
  10  11   1      350.06      277.16     46.86 o 
 -11  12   1      357.68      397.66     51.39 o 
  -9  12   1     3133.32     2817.55    109.32 o 
  -7  12   1        7.48       32.25     37.43 o 
  -5  12   1       72.29       15.51     32.89 o 
  -3  12   1      377.40      342.57     38.11 o 
  -1  12   1       75.32       72.20     32.85 o 
   1  12   1      252.80      213.79     64.98 o 
   3  12   1      420.96      454.72     44.74 o 
   5  12   1    12759.69    12368.81    122.38 o 
   7  12   1        0.03      -10.08     41.38 o 
   9  12   1      499.38      475.81     65.30 o 
  11  12   1      351.47      312.24     49.12 o 
 -12  13   1        1.20      -41.47     47.39 o 
 -10  13   1      257.62      226.72     50.63 o 
  -8  13   1     1030.75      965.66     50.69 o 
  -6  13   1      192.98      221.25     35.01 o 
  -4  13   1      175.53      199.63     37.58 o 
  -2  13   1    10792.72    11166.72    236.37 o 
   0  13   1      872.65      896.85     49.62 o 
   2  13   1      890.41      853.90     85.95 o 
   4  13   1     1490.69     1423.30    100.93 o 
   6  13   1      273.53      348.16     54.20 o 
   8  13   1       45.14       14.16     41.57 o 
  10  13   1     1736.09     1658.15     64.58 o 
  12  13   1       13.23       56.31     47.94 o 
 -13  14   1       19.12       13.21     52.98 o 
 -11  14   1        8.87       67.64     53.30 o 
  -9  14   1      661.56      722.48     40.33 o 
  -7  14   1      315.65      331.24     37.99 o 
  -5  14   1        0.00      -32.12     33.86 o 
  -3  14   1     1877.54     1847.55    109.05 o 
  -1  14   1      127.15      201.41     41.96 o 
   1  14   1     1079.30     1067.93     51.18 o 
   3  14   1       44.05       23.27     43.96 o 
   5  14   1      510.70      562.78     49.26 o 
   7  14   1       32.70       -5.60     43.85 o 
   9  14   1       56.52      120.88     49.27 o 
  11  14   1       51.78       -1.38     47.75 o 
  13  14   1       93.47       73.98     50.09 o 
 -14  15   1      207.35      185.04    102.28 o 
 -12  15   1      293.08      347.73     58.99 o 
 -10  15   1      142.68      137.13     39.76 o 
  -8  15   1      492.25      528.09     46.49 o 
  -6  15   1       25.41      -35.92     41.01 o 
  -4  15   1      125.82      135.68     38.10 o 
  -2  15   1       18.57        4.51     36.48 o 
   0  15   1     2640.62     2432.93     61.97 o 
   2  15   1      190.33       77.95     43.25 o 
   4  15   1      109.67      152.49     44.08 o 
   6  15   1      540.37      540.24     50.27 o 
   8  15   1       46.39       44.79     46.70 o 
  10  15   1      696.61      733.35     55.54 o 
  12  15   1       29.45       53.27     52.41 o 
  14  15   1        2.51      -47.60     47.60 o 
 -11  16   1       21.61      -43.34     43.34 o 
  -9  16   1       25.57       57.04     38.11 o 
  -7  16   1      185.58      166.27     45.59 o 
  -5  16   1      344.50      440.76     42.95 o 
  -3  16   1     1252.62     1193.52     54.92 o 
  -1  16   1     1537.03     1469.66     92.58 o 
   1  16   1      491.35      479.81     46.59 o 
   3  16   1        5.43        9.68     44.93 o 
   5  16   1      373.29      351.49     49.59 o 
   7  16   1      927.47      796.20     69.88 o 
   9  16   1       33.55       65.79     53.60 o 
  11  16   1      427.97      455.36     59.56 o 
 -10  17   1       24.01       99.98     44.49 o 
  -8  17   1        1.71      -24.04     42.43 o 
  -6  17   1      121.95      178.37     42.44 o 
  -4  17   1       11.03      -42.39     42.39 o 
  -2  17   1        0.12       57.80     44.05 o 
   0  17   1      590.02      477.85     45.35 o 
   2  17   1        0.02      -75.62     75.62 o 
   4  17   1      217.34      196.41     50.12 o 
   6  17   1       52.79       88.07     47.81 o 
   8  17   1        2.74       -3.04     52.81 o 
  10  17   1        0.00        7.76     59.78 o 
  -9  18   1      743.12      770.28     88.50 o 
  -7  18   1        1.86       59.01     44.65 o 
  -5  18   1       32.15       46.13     45.09 o 
  -3  18   1      611.93      659.79     56.00 o 
  -1  18   1      138.82      117.61     46.44 o 
   1  18   1      397.62      239.40    120.96 o 
   3  18   1        0.59       68.47     45.09 o 
   5  18   1        2.67        5.99     63.34 o 
   7  18   1      149.91       98.33     56.13 o 
   9  18   1       42.47       51.41     60.58 o 
  -6  19   1      584.95      627.14     90.66 o 
  -4  19   1      346.66      448.07     76.83 o 
  -2  19   1        0.44      -41.30     41.30 o 
   0  19   1        0.02       34.15     43.08 o 
   2  19   1       16.39       29.22     47.34 o 
   4  19   1        0.03      -20.18     47.57 o 
   6  19   1       15.75      110.30     50.65 o 
  -3  20   1        1.80       54.81     46.44 o 
  -1  20   1        0.74      -51.27     51.27 o 
   1  20   1      119.61      179.33     80.11 o 
   3  20   1      242.56      256.44    101.53 o 
   0   2   2    36992.45    28548.50   3482.22 o 
   2   2   2    63753.78    63938.15    159.89 o 
  -1   3   2     8060.46     7802.21    210.32 o 
   1   3   2     7987.44     7726.24     39.61 o 
   3   3   2     1468.82     1475.34     28.17 o 
  -2   4   2      205.01      190.92     19.73 o 
   0   4   2    45414.21    44606.91    172.34 o 
   2   4   2    72723.63    73003.02    139.01 o 
   4   4   2    13605.64    13457.23    193.44 o 
  -3   5   2      867.34      707.67     27.25 o 
  -1   5   2    25705.43    25545.34    136.84 o 
   1   5   2    11321.10    11558.21    125.13 o 
   3   5   2    32610.06    32477.43    106.53 o 
   5   5   2     4993.68     5085.19     51.65 o 
  -4   6   2    34451.69    35028.21    585.34 o 
  -2   6   2     1847.96     1849.31     88.45 o 
   0   6   2     3017.37     3149.50     29.92 o 
   2   6   2    32620.20    33298.03    238.93 o 
   4   6   2     1502.72     1849.03     35.84 o 
   6   6   2    11074.40    11912.36     82.71 o 
  -5   7   2     8255.52     8222.74     91.61 o 
  -3   7   2      134.98      114.94     22.84 o 
  -1   7   2      171.36      136.81     11.50 o 
   1   7   2       25.01       -2.96     22.27 o 
   3   7   2     4205.65     5336.51    118.55 o 
   5   7   2       76.16       65.32     29.14 o 
   7   7   2     4201.97     3748.68     57.48 o 
  -6   8   2      696.08      831.05     40.05 o 
  -4   8   2     1522.66     1717.11     61.50 o 
  -2   8   2     5048.60     4786.58    331.46 o 
   0   8   2      597.98      555.52     25.02 o 
   2   8   2    27232.04    29757.98    122.81 o 
   4   8   2       44.56       66.92     30.07 o 
   6   8   2     9714.92     9490.66     82.65 o 
   8   8   2      323.23      270.23     40.29 o 
  -7   9   2     3362.46     3209.80    235.20 o 
  -5   9   2     1902.08     2145.94     59.85 o 
  -3   9   2    14212.60    13457.64     88.45 o 
  -1   9   2     3361.46     3445.20     26.38 o 
   1   9   2     2031.58     1895.81     39.93 o 
   3   9   2     2875.02     2940.37     49.28 o 
   5   9   2      428.05      480.28     35.25 o 
   7   9   2     1253.20     1186.93     45.43 o 
   9   9   2       63.01       16.53     43.63 o 
  -8  10   2     4210.33     4250.82     89.65 o 
  -6  10   2     5975.96     5978.55    217.51 o 
  -4  10   2     1708.22     1577.71     99.79 o 
  -2  10   2     6232.66     6709.00     69.42 o 
   0  10   2      684.73      606.89     25.95 o 
   2  10   2      716.66      684.15     36.29 o 
   4  10   2     5147.17     5155.14     66.99 o 
   6  10   2     1064.17     1114.83     45.95 o 
   8  10   2      212.30      162.05     41.87 o 
  10  10   2      180.94      170.05     54.75 o 
  -9  11   2     1133.43     1089.42     58.70 o 
  -7  11   2     2251.15     2386.74     64.09 o 
  -5  11   2       58.55       23.42     27.72 o 
  -3  11   2       80.19       59.35     32.28 o 
  -1  11   2      564.77      600.99     44.06 o 
   1  11   2      322.39      252.41     33.54 o 
   3  11   2     1228.29     1239.66     45.13 o 
   5  11   2      198.76      108.55     45.66 o 
   7  11   2     5294.36     5399.36    154.24 o 
   9  11   2       33.22       10.74     43.87 o 
  11  11   2      677.84      679.85     52.09 o 
 -10  12   2      276.43      279.26     51.14 o 
  -8  12   2      311.22      325.33     49.99 o 
  -6  12   2     2057.75     2014.28     50.29 o 
  -4  12   2       90.15       77.61     35.48 o 
  -2  12   2      164.94      189.44     36.21 o 
   0  12   2     2507.72     2447.85     54.14 o 
   2  12   2     1560.82     1532.70     48.50 o 
   4  12   2      346.12      354.69     60.59 o 
   6  12   2      135.11      195.56     46.59 o 
   8  12   2      513.60      674.79     90.40 o 
  10  12   2       14.91       22.71     42.69 o 
  12  12   2       34.39       71.94     50.90 o 
 -11  13   2      112.24      143.51     48.60 o 
  -9  13   2       82.75       99.13     70.20 o 
  -7  13   2      347.56      417.55     69.74 o 
  -5  13   2       36.40       14.90     36.71 o 
  -3  13   2     2497.37     2354.62    156.33 o 
  -1  13   2       22.86       -2.11     34.15 o 
   1  13   2        3.61      -22.90     36.43 o 
   3  13   2      277.19      248.62     42.74 o 
   5  13   2     1358.56     1238.18     69.96 o 
   7  13   2       27.41       34.74     42.47 o 
   9  13   2       95.70       67.45     47.08 o 
  11  13   2       62.82       51.37     63.08 o 
  13  13   2      106.58       98.23    106.64 o 
 -12  14   2      435.92      429.59     54.03 o 
 -10  14   2       20.69       50.41     43.16 o 
  -8  14   2       66.63       36.94     37.83 o 
  -6  14   2      251.66      326.90     40.60 o 
  -4  14   2     1124.23     1098.66     65.39 o 
  -2  14   2      602.80      521.52     44.58 o 
   0  14   2     1476.30     1576.03     53.51 o 
   2  14   2     1838.19     1706.36     61.25 o 
   4  14   2        4.06       43.85     40.63 o 
   6  14   2     4146.29     3975.91     76.09 o 
   8  14   2      272.18      162.18     49.23 o 
  10  14   2       47.07       -5.98     50.65 o 
  12  14   2       98.20       76.02     57.18 o 
  14  14   2      211.82      201.91     52.31 o 
 -13  15   2       10.06      -29.23     74.02 o 
 -11  15   2       71.67      135.63     77.13 o 
  -9  15   2       25.21      -39.90     39.90 o 
  -7  15   2      168.59      203.75     42.16 o 
  -5  15   2       69.62       51.10     59.08 o 
  -3  15   2       64.14      113.38     75.60 o 
  -1  15   2        0.04       -8.58     36.89 o 
   1  15   2      550.71      540.52     44.81 o 
   3  15   2      619.25      673.77     50.82 o 
   5  15   2        2.16       50.01     43.83 o 
   7  15   2      472.25      430.12     47.78 o 
   9  15   2        9.69       35.98     51.97 o 
  11  15   2      123.52      102.82     64.45 o 
  13  15   2        1.28      -13.12     65.14 o 
 -12  16   2      510.46      515.70     57.04 o 
 -10  16   2       56.43      -71.26     71.26 o 
  -8  16   2       75.65      186.32     43.50 o 
  -6  16   2      376.15      418.09     76.65 o 
  -4  16   2       54.15       66.88     41.71 o 
  -2  16   2      371.31      329.69     42.98 o 
   0  16   2        0.20       -9.90     41.31 o 
   2  16   2      244.51      337.40     68.14 o 
   4  16   2        0.09       22.14    101.58 o 
   6  16   2      174.11      123.56     50.41 o 
   8  16   2      804.61      723.37     54.17 o 
  10  16   2       85.34      126.88     63.90 o 
  12  16   2      190.33      213.45     66.52 o 
 -11  17   2       46.73      -69.73     69.73 o 
  -9  17   2      261.47      368.83     74.84 o 
  -7  17   2      484.33      446.23     46.31 o 
  -5  17   2       20.46       15.30     64.74 o 
  -3  17   2      303.14      346.44     54.65 o 
  -1  17   2       16.19       -6.35     40.52 o 
   1  17   2       45.50       53.54     42.56 o 
   3  17   2       12.86       13.18     43.99 o 
   5  17   2        0.02       21.25     51.53 o 
   7  17   2      290.91      291.23     49.55 o 
   9  17   2      101.49      158.62     54.72 o 
  11  17   2       90.95       94.22     59.72 o 
  -8  18   2      100.15      102.22     63.53 o 
  -6  18   2        0.43       62.63     44.40 o 
  -4  18   2      194.23      204.36     90.31 o 
  -2  18   2      519.19      682.75    149.42 o 
   0  18   2      303.18      266.25     46.29 o 
   2  18   2        3.41      -21.23     69.38 o 
   4  18   2       92.72       62.86     47.63 o 
   6  18   2       65.04       66.12     50.83 o 
   8  18   2      251.15      243.23     55.55 o 
  -7  19   2       68.74      204.86     67.78 o 
  -5  19   2       54.37      101.41     72.31 o 
  -3  19   2      107.65      148.29     54.42 o 
  -1  19   2      114.80       86.21     48.83 o 
   1  19   2      520.23      518.27     53.30 o 
   3  19   2       17.25        5.85     56.96 o 
   5  19   2      341.64      376.26     60.02 o 
   7  19   2       74.66       15.64     82.21 o 
  -4  20   2      419.05      524.01     67.39 o 
  -2  20   2       15.96      -16.63     42.18 o 
   0  20   2      142.74       82.15    100.17 o 
   2  20   2       27.40       44.93     51.35 o 
   4  20   2      346.85      413.66     55.44 o 
   0   1   3     3415.11     3470.01     23.28 o 
  -1   2   3     3616.43     3744.69     27.30 o 
   1   2   3     8809.00     9342.57     75.65 o 
  -2   3   3     2686.33     2905.44     43.16 o 
   0   3   3     8638.03     9016.58     35.55 o 
   2   3   3     1847.92     1879.07     24.12 o 
  -3   4   3     3628.47     3006.44     68.98 o 
  -1   4   3      763.37      823.64     19.13 o 
   1   4   3    56998.20    57979.80    229.36 o 
   3   4   3     5213.62     5194.62     43.59 o 
  -4   5   3      570.52      602.57     27.06 o 
  -2   5   3    13738.62    13168.15     60.42 o 
   0   5   3    14903.07    14785.31    132.02 o 
   2   5   3      781.35      827.90     24.89 o 
   4   5   3    20487.63    18808.24     87.45 o 
  -5   6   3      419.79      263.92     28.72 o 
  -3   6   3     1420.97     1470.63     44.84 o 
  -1   6   3     6459.04     6291.45     84.05 o 
   1   6   3     2093.12     2109.03     20.87 o 
   3   6   3     3517.58     3417.62     54.57 o 
   5   6   3    15867.96    15576.67    238.66 o 
  -6   7   3    16725.21    16011.86    100.30 o 
  -4   7   3     2066.23     2386.25     60.10 o 
  -2   7   3     4815.13     5011.48     41.22 o 
   0   7   3    14926.47    16207.53     51.60 o 
   2   7   3     1261.50      896.44     75.77 o 
   4   7   3     4066.55     3570.60     48.78 o 
   6   7   3      164.55       67.93     29.76 o 
  -7   8   3     8028.11     7430.80    125.03 o 
  -5   8   3     1249.55     1276.98     41.16 o 
  -3   8   3    11653.21    11791.15    188.65 o 
  -1   8   3     1143.77     1135.17     27.14 o 
   1   8   3      456.24      457.97     21.31 o 
   3   8   3     2300.14     2556.74     37.42 o 
   5   8   3      239.96      155.08     30.53 o 
   7   8   3       84.38      125.42     35.91 o 
  -8   9   3      724.84      718.90     46.04 o 
  -6   9   3     2146.80     2181.07     59.58 o 
  -4   9   3      946.07      976.41     34.22 o 
  -2   9   3    19031.75    20546.38    128.78 o 
   0   9   3     1994.48     1981.28     30.93 o 
   2   9   3    10603.67    10411.80     79.97 o 
   4   9   3     6812.95     7031.65     96.28 o 
   6   9   3     1902.61     1937.88     57.12 o 
   8   9   3     1588.70     1549.73     62.99 o 
  -9  10   3     1561.00     1371.92     55.85 o 
  -7  10   3     1308.36     1326.75     51.90 o 
  -5  10   3     7548.28     7154.21     74.08 o 
  -3  10   3     1263.85     1160.53     72.47 o 
  -1  10   3       74.42       61.91     20.01 o 
   1  10   3      116.51      157.00     22.50 o 
   3  10   3     7821.98     7682.59     88.40 o 
   5  10   3      992.66      877.87     65.20 o 
   7  10   3     2146.36     2044.97     56.14 o 
   9  10   3      128.05      142.62     46.54 o 
 -10  11   3        0.01       -0.05     41.48 o 
  -8  11   3     8009.85     7525.68    367.82 o 
  -6  11   3      107.28      116.02     35.78 o 
  -4  11   3       44.89        9.62     31.21 o 
  -2  11   3      187.23      146.56     32.08 o 
   0  11   3     1854.85     1910.65     57.25 o 
   2  11   3       34.64       27.21     31.72 o 
   4  11   3     1586.17     1283.42     47.12 o 
   6  11   3      365.17      309.59     43.21 o 
   8  11   3      553.62      397.51     48.25 o 
  10  11   3      153.82      154.46     44.11 o 
 -11  12   3      213.14      220.65     49.32 o 
  -9  12   3        1.24       27.32     44.09 o 
  -7  12   3      480.55      510.81     40.34 o 
  -5  12   3      875.29      814.41     63.02 o 
  -3  12   3     1811.79     1769.76     49.81 o 
  -1  12   3     4055.95     3869.01    182.76 o 
   1  12   3      350.62      367.56     28.13 o 
   3  12   3       40.98       31.98     38.53 o 
   5  12   3    10132.11     9760.11    119.75 o 
   7  12   3     2067.88     1967.89     61.21 o 
   9  12   3       84.23       38.11     47.10 o 
  11  12   3      163.97      135.56     47.35 o 
 -12  13   3      120.07      179.62     48.94 o 
 -10  13   3      147.73      146.61     66.59 o 
  -8  13   3     1268.65     1262.64     52.08 o 
  -6  13   3       87.77       82.80     34.10 o 
  -4  13   3      666.88      551.54     41.17 o 
  -2  13   3      491.74      398.97     39.70 o 
   0  13   3       72.22      128.10     37.59 o 
   2  13   3       68.79       69.90     40.98 o 
   4  13   3       13.51       -8.29     39.15 o 
   6  13   3     1171.97     1023.17     50.67 o 
   8  13   3       21.52       42.03     39.85 o 
  10  13   3       14.85       14.35     45.73 o 
  12  13   3       56.54       -3.83     49.31 o 
 -13  14   3       81.58       73.44     50.94 o 
 -11  14   3       60.63       88.21     77.78 o 
  -9  14   3      199.17      233.07     34.67 o 
  -7  14   3      475.87      581.51     71.06 o 
  -5  14   3      201.11      229.90     40.66 o 
  -3  14   3      387.97      335.38     39.93 o 
  -1  14   3        2.01       -5.08     37.51 o 
   1  14   3      810.53      738.78     47.80 o 
   3  14   3     1295.02     1170.19     51.46 o 
   5  14   3       22.00       38.35     46.44 o 
   7  14   3       34.96       44.49     40.61 o 
   9  14   3       86.35       53.29     56.41 o 
  11  14   3        7.44       26.04     49.20 o 
  13  14   3       40.62        3.52     81.22 o 
 -12  15   3        1.88      -18.35     66.53 o 
 -10  15   3      122.81      176.59     46.42 o 
  -8  15   3      750.70      787.53     48.43 o 
  -6  15   3       56.97        9.21     37.31 o 
  -4  15   3      888.27      968.90     49.49 o 
  -2  15   3       64.11      153.54     52.03 o 
   0  15   3        2.52       55.23     38.43 o 
   2  15   3     1012.08     1129.63     53.74 o 
   4  15   3      686.34      742.37     46.83 o 
   6  15   3        8.45       -2.42     46.36 o 
   8  15   3        0.51       11.52     47.07 o 
  10  15   3      118.60       99.89     56.94 o 
  12  15   3       12.00       23.52     52.50 o 
 -11  16   3      378.70      369.42     79.24 o 
  -9  16   3       49.08       24.19     56.90 o 
  -7  16   3      112.66      183.70     69.58 o 
  -5  16   3      181.96      138.74     41.09 o 
  -3  16   3        6.90       22.14     39.10 o 
  -1  16   3       21.18       25.06     48.35 o 
   1  16   3       20.01      -23.45     42.71 o 
   3  16   3      316.10      242.68     45.55 o 
   5  16   3      230.70      165.57     51.76 o 
   7  16   3      303.57      426.05     50.43 o 
   9  16   3       95.34       74.79     54.29 o 
  11  16   3       46.71       90.18     54.53 o 
 -10  17   3       59.53      102.07     53.31 o 
  -8  17   3      522.51      548.96     68.27 o 
  -6  17   3      105.05       90.13     69.00 o 
  -4  17   3      150.12      194.30     79.58 o 
  -2  17   3        8.29       12.53     41.37 o 
   0  17   3      670.23      668.98     48.32 o 
   2  17   3       94.39      119.93     70.92 o 
   4  17   3      225.20      332.27     87.55 o 
   6  17   3      428.80      405.22     47.33 o 
   8  17   3       53.02       94.28     56.40 o 
  10  17   3      110.15      166.69     65.36 o 
  -9  18   3        0.09       19.04     75.99 o 
  -7  18   3      223.78      210.87     69.34 o 
  -5  18   3      505.76      690.45     83.28 o 
  -3  18   3       78.86       40.78     38.51 o 
  -1  18   3      303.11      341.17     50.08 o 
   1  18   3      152.09      245.12     49.39 o 
   3  18   3       45.98       12.75     79.70 o 
   5  18   3      253.10      353.35     54.13 o 
   7  18   3       67.81      149.04     62.69 o 
   9  18   3       57.41       12.28     54.08 o 
  -6  19   3      470.15      739.43     90.16 o 
  -4  19   3      173.75      116.04     69.34 o 
  -2  19   3       26.65      112.87     73.19 o 
   0  19   3      388.43      396.80     51.78 o 
   2  19   3      421.45      398.29     52.77 o 
   4  19   3       22.06       49.89     47.79 o 
   6  19   3      617.00      770.09     90.98 o 
  -3  20   3        4.87      137.90     70.32 o 
  -1  20   3        2.96      -57.95     57.95 o 
   1  20   3      141.38      212.22    124.41 o 
   3  20   3        1.00       32.89     58.74 o 
   0   0   4    96737.58    86861.98    190.79 o 
   1   1   4    57462.88    56973.95    290.92 o 
   0   2   4    12326.78    12362.83     79.86 o 
   2   2   4    16598.29    17300.48     77.72 o 
  -1   3   4    25922.78    28246.37    135.86 o 
   1   3   4     6313.61     7481.67     50.37 o 
   3   3   4     4056.59     3829.95     51.18 o 
  -2   4   4       11.64       19.62     12.81 o 
   0   4   4     2065.11     1624.79     33.33 o 
   2   4   4     1345.74     1569.25     15.48 o 
   4   4   4     5673.85     5662.61     67.45 o 
  -3   5   4     1462.84     1272.32     42.50 o 
  -1   5   4     5523.67     5214.41     55.34 o 
   1   5   4     1174.68     1140.64     14.14 o 
   3   5   4     4072.63     4099.66     42.42 o 
   5   5   4       32.37       30.19     23.61 o 
  -4   6   4        3.48      -20.52     25.00 o 
  -2   6   4    20953.25    19865.54     81.52 o 
   0   6   4     1149.86     1108.48     18.15 o 
   2   6   4     2229.10     2160.12     23.16 o 
   4   6   4    44044.91    43420.15    156.65 o 
   6   6   4     8801.75     9017.84     73.48 o 
  -5   7   4     1796.35     1894.74     42.11 o 
  -3   7   4    11603.09    12403.65    905.23 o 
  -1   7   4     2408.41     2986.36     33.71 o 
   1   7   4     7999.23     7960.80     66.02 o 
   3   7   4    10503.16     9924.71     56.47 o 
   5   7   4     2770.57     3274.65     55.57 o 
   7   7   4       17.87       64.88     30.39 o 
  -6   8   4    15369.73    15096.49    147.41 o 
  -4   8   4     3089.26     2809.69     42.81 o 
  -2   8   4     4952.71     4525.76     82.38 o 
   0   8   4     2083.11     2135.32     24.24 o 
   2   8   4      959.74      879.69     15.93 o 
   4   8   4     7411.34     7621.42     69.51 o 
   6   8   4      234.09      243.16     32.00 o 
   8   8   4     4720.99     4636.42    118.50 o 
  -7   9   4     1306.40     1153.83     76.50 o 
  -5   9   4      121.10       88.92     26.47 o 
  -3   9   4       13.82        1.83     15.91 o 
  -1   9   4      267.03      251.54     16.00 o 
   1   9   4     3878.30     3901.29     41.44 o 
   3   9   4      114.38      139.45     31.04 o 
   5   9   4      239.51      250.33     33.58 o 
   7   9   4     1163.66     1083.33     46.98 o 
   9   9   4       49.00      -19.71     42.77 o 
  -8  10   4     1341.34     1347.54    119.48 o 
  -6  10   4      283.62      263.74     33.62 o 
  -4  10   4     1757.63     1776.59     48.98 o 
  -2  10   4      297.75      288.85     29.94 o 
   0  10   4     2610.93     2721.48     37.69 o 
   2  10   4     1848.65     1786.93     36.27 o 
   4  10   4      451.14      424.99     36.92 o 
   6  10   4     4721.77     4669.23    127.64 o 
   8  10   4      324.29      345.05     53.51 o 
  10  10   4      275.51      287.71     48.23 o 
  -9  11   4      641.14      650.91     47.73 o 
  -7  11   4     2576.15     2447.77     55.28 o 
  -5  11   4      713.15      697.16     33.40 o 
  -3  11   4     5486.44     5387.53     67.41 o 
  -1  11   4     2983.43     2781.63     39.13 o 
   1  11   4      605.65      546.42     39.97 o 
   3  11   4      528.99      577.37     40.16 o 
   5  11   4      458.09      374.28     41.81 o 
   7  11   4     2144.73     2223.25     71.78 o 
   9  11   4        6.01       -9.16     44.09 o 
  11  11   4      237.72      154.97     44.50 o 
 -10  12   4      596.66      643.80     54.23 o 
  -8  12   4     2511.81     2506.72    143.19 o 
  -6  12   4      262.39      269.83     32.34 o 
  -4  12   4     1227.69     1086.78     43.62 o 
  -2  12   4      667.57      796.77     40.80 o 
   0  12   4       37.46        7.99     32.65 o 
   2  12   4      750.96      626.98     31.66 o 
   4  12   4      112.21      100.05     49.44 o 
   6  12   4        1.93      -15.69     42.40 o 
   8  12   4     1188.00     1198.40     54.22 o 
  10  12   4      977.14      999.43    121.99 o 
  12  12   4      215.31      119.29     46.63 o 
 -11  13   4      251.36      348.58     86.94 o 
  -9  13   4      128.19       83.13     66.16 o 
  -7  13   4       80.24       86.18     29.57 o 
  -5  13   4      139.78      108.15     59.58 o 
  -3  13   4      220.72      125.38     36.63 o 
  -1  13   4     1989.68     1763.67    109.78 o 
   1  13   4       15.49      -11.16     36.83 o 
   3  13   4     1938.98     1846.98     43.15 o 
   5  13   4       26.79       29.68     40.35 o 
   7  13   4      956.97      988.47     56.02 o 
   9  13   4      407.66      399.80     48.05 o 
  11  13   4      207.79      203.62     51.48 o 
  13  13   4      250.12      244.40     50.08 o 
 -12  14   4        6.67      -45.38     79.01 o 
 -10  14   4       16.26       50.87     70.39 o 
  -8  14   4      187.32      240.73     45.86 o 
  -6  14   4      690.15      707.41     44.45 o 
  -4  14   4        3.67       12.24     35.09 o 
  -2  14   4      725.91      911.21     45.61 o 
   0  14   4       63.40      125.19     38.81 o 
   2  14   4      139.76      138.78     50.02 o 
   4  14   4        7.46        9.52     42.04 o 
   6  14   4        1.99       -9.74     42.47 o 
   8  14   4      115.00      101.68     43.31 o 
  10  14   4      227.50      263.73     55.84 o 
  12  14   4        5.85      -21.72     50.34 o 
  14  14   4        0.65       68.25     59.39 o 
 -13  15   4        0.77      -39.89     80.53 o 
 -11  15   4        0.26      -41.97     76.72 o 
  -9  15   4       53.50       39.67     59.76 o 
  -7  15   4      278.50      317.67     65.07 o 
  -5  15   4        0.68       17.94     41.21 o 
  -3  15   4        2.94       -8.78     34.86 o 
  -1  15   4     1079.18      988.04     47.55 o 
   1  15   4       61.81       14.45     39.64 o 
   3  15   4       11.91      -13.37     41.21 o 
   5  15   4      136.68      107.50     43.94 o 
   7  15   4       64.80      107.19     44.74 o 
   9  15   4       13.58      -43.99     45.78 o 
  11  15   4       40.20      114.21     56.42 o 
  13  15   4      252.49      267.66     57.00 o 
 -12  16   4      365.83      559.61     69.32 o 
 -10  16   4      138.39      114.02     59.75 o 
  -8  16   4      898.90      965.18     73.46 o 
  -6  16   4      441.25      527.28     74.69 o 
  -4  16   4       20.22        8.54     61.34 o 
  -2  16   4      105.91       63.96     42.39 o 
   0  16   4      342.84      373.69     43.97 o 
   2  16   4       18.52        5.93     38.62 o 
   4  16   4      553.45      490.01     47.31 o 
   6  16   4     2803.34     2615.49     72.09 o 
   8  16   4       33.73       50.47     46.62 o 
  10  16   4       92.22      131.78     45.86 o 
  12  16   4       22.30       -3.10     55.27 o 
 -11  17   4       33.45      -59.87     59.87 o 
  -9  17   4       32.69      189.49     75.47 o 
  -7  17   4       62.28       80.51     67.62 o 
  -5  17   4       13.09      -15.90     66.74 o 
  -3  17   4      477.12      437.47     73.47 o 
  -1  17   4      144.74      259.17     47.04 o 
   1  17   4        0.01      -18.40     79.97 o 
   3  17   4        0.86      -34.54     42.68 o 
   5  17   4       28.68       32.90     44.84 o 
   7  17   4       74.89      106.58     52.31 o 
   9  17   4       65.18       10.29     51.09 o 
  11  17   4      201.65      261.39     93.17 o 
  -8  18   4      195.72      263.02     77.60 o 
  -6  18   4       15.34       57.77     74.43 o 
  -4  18   4      961.01     1251.20     91.98 o 
  -2  18   4      133.48      126.09     63.44 o 
   0  18   4       58.32        1.60     40.29 o 
   2  18   4      515.83      524.07     54.05 o 
   4  18   4        5.94       94.87     51.53 o 
   6  18   4       54.37        3.71     48.41 o 
   8  18   4        7.84       20.96     50.48 o 
  -7  19   4        0.01       81.84     71.99 o 
  -5  19   4       14.04       44.59     71.14 o 
  -3  19   4        1.93       43.69     71.52 o 
  -1  19   4       30.57       42.61     70.73 o 
   1  19   4      144.72      258.51     82.22 o 
   3  19   4      206.24      274.45     70.70 o 
   5  19   4       24.65       29.03     63.02 o 
   7  19   4        2.55       67.23     66.12 o 
  -2  20   4      345.14      419.01     81.16 o 
   0  20   4       44.92       23.73     63.39 o 
   2  20   4       87.67       82.13     84.87 o 
   0   1   5   122493.80   114799.73    225.84 o 
  -1   2   5    13339.53    13193.93    138.50 o 
   1   2   5    85068.58    86184.81    122.32 o 
  -2   3   5    25913.91    26627.06    234.15 o 
   0   3   5      441.82      451.86     11.31 o 
   2   3   5    25271.96    25666.47    113.81 o 
  -3   4   5    11096.47    11330.00     87.45 o 
  -1   4   5     1765.82     1799.03     38.25 o 
   1   4   5     7089.48     7395.04     37.04 o 
   3   4   5     4092.64     4006.51     38.00 o 
  -4   5   5     4010.07     4253.76     65.67 o 
  -2   5   5    24389.33    24708.29    228.63 o 
   0   5   5    21023.02    21111.74     54.80 o 
   2   5   5     1241.14     1100.02     18.25 o 
   4   5   5     4338.17     4543.35     96.13 o 
  -5   6   5     6657.94     7501.04     65.31 o 
  -3   6   5     1371.50     1268.20     25.53 o 
  -1   6   5    11212.86    11665.23    182.06 o 
   1   6   5     2347.06     2638.89     20.66 o 
   3   6   5     4629.27     4979.27     36.41 o 
   5   6   5     3606.02     3704.08    189.77 o 
  -6   7   5      439.69      377.34     33.33 o 
  -4   7   5      746.87      854.26     26.68 o 
  -2   7   5    22697.40    22172.87    151.58 o 
   0   7   5       15.01       25.99     13.66 o 
   2   7   5        8.60       10.01     12.13 o 
   4   7   5     1251.63     1078.71     34.99 o 
   6   7   5     1049.97     1102.72     76.34 o 
  -7   8   5      864.12      984.34     42.70 o 
  -5   8   5        1.38      -13.94     39.48 o 
  -3   8   5      672.14      576.52     27.65 o 
  -1   8   5     2326.13     2500.78     30.63 o 
   1   8   5     7904.41     8076.89     76.66 o 
   3   8   5      174.38      213.93     19.50 o 
   5   8   5     1242.81     1242.09     39.76 o 
   7   8   5      381.10      351.34     35.55 o 
  -8   9   5      666.66      594.56     46.12 o 
  -6   9   5      982.16     1007.94     60.70 o 
  -4   9   5      136.12       84.38     26.63 o 
  -2   9   5     2487.54     2126.49     69.98 o 
   0   9   5      340.57      409.97     18.42 o 
   2   9   5     8575.67     7558.34     55.97 o 
   4   9   5      110.80      143.91     29.84 o 
   6   9   5      192.09      214.34     35.40 o 
   8   9   5     8185.34     7867.17     87.58 o 
  -9  10   5     4069.60     3855.11     72.55 o 
  -7  10   5       96.32      116.34     58.46 o 
  -5  10   5      291.13      321.92     29.46 o 
  -3  10   5     7957.15     7501.70     71.42 o 
  -1  10   5       34.94       11.89     26.30 o 
   1  10   5       90.44      115.69     23.59 o 
   3  10   5     7175.99     6971.72     59.14 o 
   5  10   5      261.59      268.50     36.27 o 
   7  10   5      420.41      390.09     47.76 o 
   9  10   5      225.10      152.72     45.06 o 
 -10  11   5     1352.95     1361.84     58.09 o 
  -8  11   5        4.26       30.61     58.90 o 
  -6  11   5     1844.98     1665.65     72.38 o 
  -4  11   5     2553.09     2625.27    126.81 o 
  -2  11   5      855.49      825.54     38.16 o 
   0  11   5     3354.47     3601.81     80.71 o 
   2  11   5        0.62        3.34     26.11 o 
   4  11   5       97.76      142.59     35.95 o 
   6  11   5      540.68      465.34     44.16 o 
   8  11   5       74.96       18.04     43.20 o 
  10  11   5      555.86      444.98     47.33 o 
 -11  12   5       30.96       96.27     49.77 o 
  -9  12   5      353.38      406.85     70.11 o 
  -7  12   5     1047.17      866.09     71.87 o 
  -5  12   5      563.09      472.03     49.98 o 
  -3  12   5        7.83       -6.88     31.64 o 
  -1  12   5     9179.25     9321.32    144.95 o 
   1  12   5      650.79      611.20     31.61 o 
   3  12   5     1486.39     1441.33     48.22 o 
   5  12   5      220.48      221.93     40.70 o 
   7  12   5     1844.40     1966.98     60.12 o 
   9  12   5     1156.57     1029.38     82.96 o 
  11  12   5      292.55      333.31     49.74 o 
 -12  13   5       76.87       89.02     50.62 o 
 -10  13   5        0.35       31.92     68.98 o 
  -8  13   5     1292.65     1161.15     78.12 o 
  -6  13   5       22.05        1.53     62.41 o 
  -4  13   5      102.75      118.02     35.77 o 
  -2  13   5     1464.03     1414.42     74.52 o 
   0  13   5    10774.72    10579.63    167.86 o 
   2  13   5     2525.67     2393.68     88.58 o 
   4  13   5     1008.86     1141.63     39.83 o 
   6  13   5        3.51      -35.76     41.21 o 
   8  13   5     1297.55     1171.19     54.77 o 
  10  13   5      403.37      450.45     49.56 o 
  12  13   5      269.07      267.33     51.42 o 
 -13  14   5       35.82       93.04     81.63 o 
 -11  14   5      286.17      306.94     70.73 o 
  -9  14   5        0.34       48.19     72.37 o 
  -7  14   5      110.72      101.68     66.90 o 
  -5  14   5       22.47       19.67     54.08 o 
  -3  14   5     1488.99     1639.55     53.30 o 
  -1  14   5      132.17      102.36     39.25 o 
   1  14   5     1450.04     1321.08     49.97 o 
   3  14   5      606.57      567.15     50.55 o 
   5  14   5      714.81      762.54     50.09 o 
   7  14   5      993.03      947.26     54.98 o 
   9  14   5      152.33      108.26     44.31 o 
  11  14   5       68.62       76.56     48.70 o 
  13  14   5      304.69      349.80     61.55 o 
 -12  15   5       28.65      -11.19     75.03 o 
 -10  15   5      560.15      629.91     54.79 o 
  -8  15   5      936.43      977.50     76.00 o 
  -6  15   5      178.06      201.33     63.09 o 
  -4  15   5       41.37      -21.84     67.93 o 
  -2  15   5     2214.52     2281.37     90.95 o 
   0  15   5        3.71       -7.83     38.39 o 
   2  15   5     1107.92     1204.39     64.58 o 
   4  15   5       10.91       45.36     43.41 o 
   6  15   5      524.04      458.26     47.73 o 
   8  15   5       81.89       94.97     46.90 o 
  10  15   5       57.71       88.91     53.50 o 
  12  15   5      152.21      119.28     48.99 o 
 -11  16   5        1.36       23.29     46.34 o 
  -9  16   5      141.17      125.18     70.55 o 
  -7  16   5       34.01      115.67     63.23 o 
  -5  16   5      301.62      285.58     66.33 o 
  -3  16   5      355.45      398.00     68.00 o 
  -1  16   5     1178.44     1163.12     76.08 o 
   1  16   5        2.25       15.05     41.46 o 
   3  16   5       42.53       18.66     44.92 o 
   5  16   5       74.66       78.60     64.31 o 
   7  16   5      122.72      127.16     51.04 o 
   9  16   5      121.20       97.66     48.00 o 
  11  16   5        1.72       22.73     67.87 o 
 -10  17   5       93.29      135.12     75.72 o 
  -8  17   5       65.21       88.28     75.51 o 
  -6  17   5      206.06      202.36     62.57 o 
  -4  17   5      449.45      760.77     70.57 o 
  -2  17   5       44.90      -58.79     64.21 o 
   0  17   5       55.32       32.26     59.56 o 
   2  17   5       61.07       17.66     46.65 o 
   4  17   5       18.72       72.03     43.11 o 
   6  17   5       10.61      -36.72     50.92 o 
   8  17   5       10.05      -50.67     52.84 o 
  10  17   5       10.21       17.75     66.49 o 
  -9  18   5       59.92       66.99     63.97 o 
  -7  18   5       69.06       -2.31     65.10 o 
  -5  18   5        0.50      120.18     76.05 o 
  -3  18   5        5.38      -35.47     62.12 o 
  -1  18   5        0.02       70.35     74.53 o 
   1  18   5        4.80      -20.91     71.15 o 
   3  18   5        0.32       28.44     48.14 o 
   5  18   5        8.23      -47.51     47.51 o 
   7  18   5       16.51      126.78     53.61 o 
   9  18   5       73.96       38.08     52.52 o 
  -6  19   5       10.76      221.55     83.31 o 
  -4  19   5       10.41      -74.44     74.44 o 
  -2  19   5        6.29       82.21     75.46 o 
   0  19   5      132.20       85.79     62.35 o 
   2  19   5       27.62       -4.31     75.91 o 
   4  19   5       21.40      232.40     82.89 o 
   6  19   5      350.28      416.92     57.41 o 
  -1  20   5      277.63      277.96     73.51 o 
   1  20   5       12.09      -59.00     84.26 o 
   1   1   6    39296.14    39521.94    169.67 o 
   0   2   6    95221.84    92638.43    187.93 o 
   2   2   6     1964.94     2096.59     26.21 o 
  -1   3   6    38484.27    38913.77    127.04 o 
   1   3   6     1669.97     1778.39     18.61 o 
   3   3   6      280.19      376.74     22.76 o 
  -2   4   6     3045.24     3171.94     30.73 o 
   0   4   6     5300.85     5466.55     53.41 o 
   2   4   6        1.13        6.47     10.10 o 
   4   4   6     2504.46     2285.70     36.67 o 
  -3   5   6     1057.33     1022.20     52.79 o 
  -1   5   6     7848.24     7292.64     60.42 o 
   1   5   6     2496.49     2700.47     33.45 o 
   3   5   6      580.21      492.81     15.60 o 
   5   5   6      428.89      588.28     28.57 o 
  -4   6   6     4993.25     5206.48     75.57 o 
  -2   6   6      499.91      662.23     34.27 o 
   0   6   6     5321.09     5284.50     35.83 o 
   2   6   6     1763.69     1752.23     19.31 o 
   4   6   6      118.48       93.82     16.46 o 
   6   6   6     4453.65     5078.78     64.17 o 
  -5   7   6        1.61        3.80     38.53 o 
  -3   7   6     2555.96     2467.49     29.51 o 
  -1   7   6       54.79        0.76     16.98 o 
   1   7   6     4140.11     3953.54     37.08 o 
   3   7   6     3407.10     2878.62     24.51 o 
   5   7   6        0.00       18.77     26.05 o 
   7   7   6     1605.90     1605.15     43.77 o 
  -6   8   6     2303.57     2207.47     70.71 o 
  -4   8   6        1.39       16.99     20.00 o 
  -2   8   6     5258.98     5339.34     82.56 o 
   0   8   6     5755.99     5929.90     57.06 o 
   2   8   6     3707.46     3508.74     30.57 o 
   4   8   6     1117.92     1302.32     21.36 o 
   6   8   6       66.76       58.47     29.74 o 
   8   8   6     2092.31     2003.22     52.35 o 
  -7   9   6     1342.42     1092.28     68.30 o 
  -5   9   6      497.51      421.35     28.83 o 
  -3   9   6      869.26      939.66     27.48 o 
  -1   9   6    13473.38    13296.09     67.05 o 
   1   9   6      693.93      880.47     22.94 o 
   3   9   6      283.17      326.10     25.08 o 
   5   9   6      519.33      413.69     35.45 o 
   7   9   6      442.57      388.25     41.60 o 
   9   9   6        5.36       13.52     43.03 o 
  -8  10   6     2408.97     2546.91     91.67 o 
  -6  10   6      146.55      193.05     57.54 o 
  -4  10   6     1156.33     1205.28     31.34 o 
  -2  10   6     1807.63     1726.67     40.73 o 
   0  10   6     4640.44     4882.37     48.56 o 
   2  10   6     1622.31     1570.20     34.96 o 
   4  10   6    15695.51    15373.01     86.38 o 
   6  10   6      232.55      145.10     38.66 o 
   8  10   6     2497.35     2541.33     61.38 o 
  10  10   6      501.43      495.91     45.18 o 
  -9  11   6      415.67      422.53     69.33 o 
  -7  11   6        0.71      -39.56     60.45 o 
  -5  11   6      832.37      945.23     97.65 o 
  -3  11   6      196.40      188.74     41.99 o 
  -1  11   6       88.98       32.41     29.30 o 
   1  11   6     2340.42     2586.39    136.68 o 
   3  11   6     1150.47     1135.59     36.18 o 
   5  11   6      474.96      532.60     42.84 o 
   7  11   6      946.51      808.08     81.50 o 
   9  11   6      192.00      174.31     41.75 o 
  11  11   6      214.63      276.29     47.99 o 
 -10  12   6        1.04       27.59     66.42 o 
  -8  12   6     2850.02     2866.55     94.90 o 
  -6  12   6      429.10      423.17     48.36 o 
  -4  12   6      395.15      336.48     60.64 o 
  -2  12   6      264.40      299.40     34.45 o 
   0  12   6       19.69      -19.40     26.20 o 
   2  12   6      225.02      209.60     29.02 o 
   4  12   6     1672.08     1695.40     46.36 o 
   6  12   6     4409.32     4021.14    118.22 o 
   8  12   6      183.97      166.53     41.96 o 
  10  12   6       54.24       60.06     47.07 o 
  12  12   6       37.97       55.04     71.71 o 
 -11  13   6      122.82      192.04     71.90 o 
  -9  13   6     1631.88     1687.44     91.95 o 
  -7  13   6      284.67      278.06     46.55 o 
  -5  13   6       47.12        4.40     57.57 o 
  -3  13   6     3442.28     3575.47    104.11 o 
  -1  13   6     1096.88     1042.28     46.35 o 
   1  13   6     2857.78     2952.25    109.43 o 
   3  13   6       87.79      122.64     30.79 o 
   5  13   6     1004.29      993.87     40.28 o 
   7  13   6      324.76      310.94     47.40 o 
   9  13   6        0.58       26.20     42.81 o 
  11  13   6      436.59      393.07     50.46 o 
  13  13   6        0.10       13.96     63.64 o 
 -12  14   6       34.56       35.91     70.35 o 
 -10  14   6      909.30      794.22     74.36 o 
  -8  14   6      497.82      402.47     48.84 o 
  -6  14   6     1020.50     1006.58     69.97 o 
  -4  14   6     9274.04     9389.53    155.60 o 
  -2  14   6     4136.24     4378.66    115.65 o 
   0  14   6      166.29      175.66     39.18 o 
   2  14   6     1088.84     1020.88     50.37 o 
   4  14   6       54.50       11.39     31.45 o 
   6  14   6        7.93       17.30     34.53 o 
   8  14   6      572.73      532.70     60.51 o 
  10  14   6      304.45      297.13     49.84 o 
  12  14   6      276.27      300.19     54.05 o 
  14  14   6      108.34      143.52     82.24 o 
 -13  15   6      400.39      426.85     79.54 o 
 -11  15   6        2.26       17.55     79.01 o 
  -9  15   6       23.99       63.52     78.41 o 
  -7  15   6       27.89       14.30     60.49 o 
  -5  15   6        1.82      -42.78     69.90 o 
  -3  15   6       14.86       73.59     69.62 o 
  -1  15   6       16.14        0.00     59.32 o 
   1  15   6     1190.48     1334.49     79.67 o 
   3  15   6      118.03      170.45     44.28 o 
   5  15   6     1498.02     1660.67     48.00 o 
   7  15   6       36.04       48.36     43.23 o 
   9  15   6      297.11      287.86     50.56 o 
  11  15   6      296.42      327.20     54.05 o 
  13  15   6       35.84       96.24     56.59 o 
 -10  16   6        0.90      -41.79     71.03 o 
  -8  16   6      110.33      162.62     72.20 o 
  -6  16   6     1682.75     1508.69     92.76 o 
  -4  16   6        3.48       34.76     67.49 o 
  -2  16   6      123.74       76.06     70.57 o 
   0  16   6       25.60       93.75     57.61 o 
   2  16   6     1224.61     1238.13     81.65 o 
   4  16   6       21.51       46.38     41.11 o 
   6  16   6      179.27      178.53     51.62 o 
   8  16   6       49.88       40.85     50.48 o 
  10  16   6       21.32       79.93     52.70 o 
  -9  17   6       59.92      132.96     76.30 o 
  -7  17   6      109.50      108.22     79.88 o 
  -5  17   6       78.49       90.91     68.40 o 
  -3  17   6      210.51      144.27     74.81 o 
  -1  17   6      419.10      587.52     80.10 o 
   1  17   6       29.36      -67.48     67.48 o 
   3  17   6       53.42      -50.84     71.79 o 
   5  17   6       58.58       15.59     47.98 o 
   7  17   6       65.81       77.86     49.65 o 
   9  17   6       89.63       50.84     64.36 o 
  -8  18   6       23.01      -45.82     71.89 o 
  -6  18   6      380.49      369.03     72.41 o 
  -4  18   6      303.62      425.57     71.89 o 
  -2  18   6      137.99      193.76     72.94 o 
   0  18   6       83.99      114.95     60.94 o 
   2  18   6       24.07       18.19     70.27 o 
   4  18   6      154.34      266.94     81.45 o 
   6  18   6      241.13      196.80     84.44 o 
   8  18   6        6.73      -52.45     52.45 o 
  -5  19   6       20.92      123.59     82.18 o 
  -3  19   6      113.02      116.41     79.12 o 
  -1  19   6       15.02       46.01     69.25 o 
   1  19   6       14.75       27.44     78.44 o 
   3  19   6       85.08       40.19     78.81 o 
   5  19   6        6.20       70.97     75.72 o 
   0   1   7     3449.90     2865.56     36.64 o 
  -1   2   7      692.78      590.22     15.10 o 
   1   2   7    10916.92    10721.42     44.10 o 
  -2   3   7     2349.75     2535.27     46.92 o 
   0   3   7    14033.68    13039.13     84.83 o 
   2   3   7     9626.40    10313.02     59.47 o 
  -3   4   7     6407.90     7208.32     47.32 o 
  -1   4   7    10919.60    10776.54     51.17 o 
   1   4   7     3469.72     3380.74     49.26 o 
   3   4   7    13300.03    13172.74    102.32 o 
  -4   5   7     7221.28     7693.06     64.03 o 
  -2   5   7    12928.91    14114.19     62.72 o 
   0   5   7    16488.08    17539.17    105.26 o 
   2   5   7     3060.45     2865.05     58.11 o 
   4   5   7      287.98      240.59     16.68 o 
  -5   6   7      171.00      154.98     37.19 o 
  -3   6   7    18391.95    18841.79    257.82 o 
  -1   6   7      585.69      698.16     15.02 o 
   1   6   7      269.28      231.82     12.26 o 
   3   6   7      716.94      712.48     16.48 o 
   5   6   7      849.87     1040.00     33.10 o 
  -6   7   7      313.23      295.63     47.78 o 
  -4   7   7     1140.95     1028.81     22.94 o 
  -2   7   7     1839.67     1657.13     22.71 o 
   0   7   7       12.78       -5.52     15.75 o 
   2   7   7     2150.65     2033.61     22.62 o 
   4   7   7      199.56      212.16     15.08 o 
   6   7   7     3929.98     4036.53     56.71 o 
  -7   8   7      129.05      111.05     53.17 o 
  -5   8   7       83.57       98.14     41.67 o 
  -3   8   7     1152.89     1082.58     22.07 o 
  -1   8   7      951.57     1025.24     24.53 o 
   1   8   7    14654.84    14712.44     76.33 o 
   3   8   7     2131.53     2024.19     23.59 o 
   5   8   7     1631.00     1744.10     28.60 o 
   7   8   7     1993.26     2032.04     51.23 o 
  -8   9   7     4715.70     4641.75    104.36 o 
  -6   9   7        9.11       35.98     50.82 o 
  -4   9   7      616.23      630.46     51.67 o 
  -2   9   7     1830.06     1556.90     28.60 o 
   0   9   7      241.00      268.20     19.09 o 
   2   9   7      476.40      692.34     27.33 o 
   4   9   7       82.91       53.29     25.16 o 
   6   9   7     1080.97     1050.81     42.73 o 
   8   9   7     5690.42     5778.39     78.71 o 
  -9  10   7     3768.89     3495.63     98.91 o 
  -7  10   7     1141.68     1206.10     69.41 o 
  -5  10   7      410.85      509.50     48.79 o 
  -3  10   7      448.30      439.38     27.27 o 
  -1  10   7     5095.04     4960.41     47.37 o 
   1  10   7     1293.45     1452.44     33.84 o 
   3  10   7     1280.92     1343.53     35.53 o 
   5  10   7     1052.66     1001.32     59.25 o 
   7  10   7      478.73      470.44     42.55 o 
   9  10   7       76.24       70.64     43.74 o 
 -10  11   7        6.92       -6.23     60.66 o 
  -8  11   7      866.56      834.86     73.01 o 
  -6  11   7      703.83      696.47     63.07 o 
  -4  11   7     2337.88     2175.46     55.35 o 
  -2  11   7      111.46      116.08     53.33 o 
   0  11   7     2715.71     2566.79     41.13 o 
   2  11   7     9306.62     9041.55     68.99 o 
   4  11   7    14789.95    14180.78     89.00 o 
   6  11   7      297.30      321.24     43.52 o 
   8  11   7      698.29      714.52     47.10 o 
  10  11   7      230.04      251.72     44.75 o 
 -11  12   7      286.02      250.62     72.79 o 
  -9  12   7       28.24      107.90     67.72 o 
  -7  12   7     3682.42     3752.16    101.13 o 
  -5  12   7      961.64      938.46     76.69 o 
  -3  12   7      720.38      855.09     73.93 o 
  -1  12   7      106.44      110.77     62.66 o 
   1  12   7        0.65      -14.22     27.93 o 
   3  12   7      111.54      112.70     31.24 o 
   5  12   7       16.71       11.27     33.79 o 
   7  12   7        2.47        0.21     41.92 o 
   9  12   7      157.55       87.75     45.90 o 
  11  12   7      128.39      176.79     64.39 o 
 -12  13   7      140.08      183.47     79.46 o 
 -10  13   7      428.00      501.62     72.20 o 
  -8  13   7     1169.52     1087.57     75.08 o 
  -6  13   7      296.75      308.01     79.03 o 
  -4  13   7       18.17       14.54     65.55 o 
  -2  13   7      270.14      325.02     72.55 o 
   0  13   7     3164.94     3134.71     98.83 o 
   2  13   7     1395.71     1376.07     73.20 o 
   4  13   7      143.41      144.27     33.01 o 
   6  13   7     1384.95     1341.28     42.63 o 
   8  13   7     1715.05     1753.93     58.99 o 
  10  13   7        2.01      -15.47     48.81 o 
  12  13   7      366.84      382.73     54.56 o 
 -13  14   7      353.41      382.96     87.26 o 
 -11  14   7       43.65       36.68     61.88 o 
  -9  14   7       63.76       45.02     47.88 o 
  -7  14   7      705.53      799.98     55.54 o 
  -5  14   7       17.13       47.45     62.24 o 
  -3  14   7      700.13      746.35     74.02 o 
  -1  14   7      245.66      144.59     61.92 o 
   1  14   7     5000.35     5126.19    121.83 o 
   3  14   7       12.24       17.93     28.20 o 
   5  14   7      315.24      332.28     36.09 o 
   7  14   7      478.51      348.37     37.01 o 
   9  14   7       10.40        5.06     43.73 o 
  11  14   7      137.55      198.36     52.53 o 
  13  14   7        0.69       -9.99     80.74 o 
 -12  15   7       41.47       87.43     73.53 o 
 -10  15   7      359.44      468.76     53.72 o 
  -8  15   7      490.32      374.94     65.83 o 
  -6  15   7       55.30      120.74     69.98 o 
  -4  15   7      194.49      173.69     66.82 o 
  -2  15   7      156.06      154.48     70.28 o 
   0  15   7        3.27        7.30     59.32 o 
   2  15   7      481.68      400.44     69.67 o 
   4  15   7      792.67      734.26     82.74 o 
   6  15   7       56.55       28.98     34.54 o 
   8  15   7       36.28       82.71     37.86 o 
  10  15   7      115.88      127.88     48.72 o 
  12  15   7      255.37      383.95     55.34 o 
 -11  16   7       61.07      127.43     54.06 o 
  -9  16   7      439.84      473.88     77.21 o 
  -7  16   7       35.46       62.23     67.29 o 
  -5  16   7       79.93       28.92     68.44 o 
  -3  16   7       23.52      113.54     68.02 o 
  -1  16   7      166.56      148.91     68.75 o 
   1  16   7      115.46      165.73     60.79 o 
   3  16   7        9.40      -22.85     66.18 o 
   5  16   7      220.47      267.58     76.40 o 
   7  16   7       70.42       58.70     37.26 o 
   9  16   7       84.17       62.84     37.65 o 
  11  16   7       13.39      -25.92     51.25 o 
 -10  17   7      365.27      422.37     84.59 o 
  -8  17   7       27.19      154.57     73.24 o 
  -6  17   7       58.07      -71.84     71.84 o 
  -4  17   7      187.70      311.79     76.81 o 
  -2  17   7      156.50      103.19     67.38 o 
   0  17   7      112.88      116.31     66.45 o 
   2  17   7        4.24      -42.09     71.68 o 
   4  17   7      149.55      181.32     65.43 o 
   6  17   7       32.82      -42.02     80.26 o 
   8  17   7      157.99      158.00     69.80 o 
  10  17   7      282.34      334.97     44.87 o 
  -7  18   7      178.74       65.24     74.02 o 
  -5  18   7      278.15      345.40     80.86 o 
  -3  18   7        1.35      -73.13     73.13 o 
  -1  18   7      127.84      221.67     71.33 o 
   1  18   7        0.41      -69.96     69.96 o 
   3  18   7      256.76      359.43     79.07 o 
   5  18   7       72.88       40.53     63.67 o 
   7  18   7      130.45      264.34     81.29 o 
  -4  19   7      136.76       81.04     72.40 o 
  -2  19   7      142.95      309.90     73.47 o 
   0  19   7       59.63       -9.74     70.94 o 
   2  19   7        6.26      -65.26     65.26 o 
   4  19   7      148.25      208.74     81.06 o 
   0   0   8    45230.02    49155.89    208.56 o 
   1   1   8      304.52      407.27     13.26 o 
   0   2   8     8325.70     8564.55     61.90 o 
   2   2   8      541.20      604.20     15.62 o 
  -1   3   8       55.03       36.78     13.13 o 
   1   3   8      121.97       72.06     14.73 o 
   3   3   8    18971.29    19284.62    260.45 o 
  -2   4   8     7598.09     7716.77     68.69 o 
   0   4   8     2027.39     1797.02     26.54 o 
   2   4   8    31043.03    31824.92    319.22 o 
   4   4   8      436.12      596.46     20.55 o 
  -3   5   8     3112.92     3232.78     48.55 o 
  -1   5   8     3007.22     2656.18     51.67 o 
   1   5   8     4452.33     4157.28     62.30 o 
   3   5   8      162.63      157.57     19.78 o 
   5   5   8     1625.83     1374.41     56.52 o 
  -4   6   8      814.97      974.84     28.52 o 
  -2   6   8     2887.30     3311.48     27.98 o 
   0   6   8      704.86      527.19     20.48 o 
   2   6   8      523.89      574.98     15.00 o 
   4   6   8     6030.74     6293.96     42.26 o 
   6   6   8        1.69        1.53     31.76 o 
  -5   7   8     7706.51     7407.39     98.56 o 
  -3   7   8     4126.11     3746.15     49.72 o 
  -1   7   8     2256.70     2293.78     23.54 o 
   1   7   8    11998.60    12718.92     88.05 o 
   3   7   8     2066.50     2021.69     24.18 o 
   5   7   8     7753.70     7720.72     49.76 o 
   7   7   8      691.55      682.67     56.69 o 
  -6   8   8      285.49      334.81     51.71 o 
  -4   8   8      669.57      697.41     50.60 o 
  -2   8   8     5566.67     5506.96    131.09 o 
   0   8   8     3753.59     3777.73     54.30 o 
   2   8   8      419.78      477.99     17.65 o 
   4   8   8       46.05       70.17     18.79 o 
   6   8   8     1355.65     1423.67     38.19 o 
   8   8   8     1259.92     1278.26     71.52 o 
  -7   9   8       59.69      103.54     55.26 o 
  -5   9   8     4304.08     4243.74     60.22 o 
  -3   9   8        0.59        0.08     23.69 o 
  -1   9   8      568.76      599.25     33.28 o 
   1   9   8      227.36      264.65     20.18 o 
   3   9   8       69.38      110.40     20.23 o 
   5   9   8     1628.50     1620.97     39.24 o 
   7   9   8      990.30      967.08     48.10 o 
   9   9   8     3956.31     4159.76    106.52 o 
  -8  10   8      866.83      808.41     70.98 o 
  -6  10   8      154.99      107.52     34.26 o 
  -4  10   8        0.51       -6.38     25.83 o 
  -2  10   8      942.86      990.37     38.72 o 
   0  10   8     4782.39     4993.75     62.50 o 
   2  10   8        5.84       -5.48     24.89 o 
   4  10   8     4439.44     4344.18     53.06 o 
   6  10   8      257.26      246.40     34.55 o 
   8  10   8     1298.27     1320.14     65.40 o 
  10  10   8       40.95       27.57     58.29 o 
  -9  11   8        4.59      -21.92     63.65 o 
  -7  11   8       17.82       73.74     60.34 o 
  -5  11   8     1712.91     1763.29     55.02 o 
  -3  11   8      453.30      489.24     61.29 o 
  -1  11   8      447.03      518.52     66.38 o 
   1  11   8       56.81       23.88     40.75 o 
   3  11   8      884.84      838.78     40.76 o 
   5  11   8     2272.07     2237.97     59.84 o 
   7  11   8     1166.88     1153.49     59.77 o 
   9  11   8      172.49      121.61     45.96 o 
  11  11   8      155.81      138.10     69.43 o 
 -10  12   8        6.05       39.39     64.96 o 
  -8  12   8      564.28      583.95     65.49 o 
  -6  12   8      562.06      624.95     46.92 o 
  -4  12   8      375.73      429.83     60.22 o 
  -2  12   8     2486.01     2406.74     92.58 o 
   0  12   8     2987.05     2993.44     97.77 o 
   2  12   8     1879.37     1934.74     89.35 o 
   4  12   8     1652.10     1517.56     43.14 o 
   6  12   8      353.75      328.44     32.66 o 
   8  12   8      255.36      292.35     41.73 o 
  10  12   8      497.93      520.30     51.89 o 
  12  12   8      421.72      271.31     72.04 o 
 -11  13   8       30.64       32.10     69.54 o 
  -9  13   8       39.63       63.37     70.03 o 
  -7  13   8     1591.96     1541.43     58.08 o 
  -5  13   8        0.52       36.80     60.48 o 
  -3  13   8      868.51      920.09     73.05 o 
  -1  13   8      437.22      519.24     64.85 o 
   1  13   8      157.36      189.13     39.61 o 
   3  13   8     1440.78     1358.33     53.49 o 
   5  13   8     1348.81     1340.35     52.99 o 
   7  13   8       83.76       86.22     34.00 o 
   9  13   8       24.82      -46.50     46.50 o 
  11  13   8       20.47       32.37     57.92 o 
  13  13   8        2.65       14.73     64.07 o 
 -12  14   8        5.31       92.94     76.31 o 
 -10  14   8       53.30       42.80     64.23 o 
  -8  14   8      400.64      424.81     50.03 o 
  -6  14   8      273.58      246.03     64.28 o 
  -4  14   8     3134.08     3277.70    105.51 o 
  -2  14   8     1726.39     1703.66     89.35 o 
   0  14   8       11.29      -21.11     65.86 o 
   2  14   8       41.26       14.95     47.68 o 
   4  14   8       22.23      -10.53     55.81 o 
   6  14   8      205.69      154.74     41.99 o 
   8  14   8     1101.69     1155.70     47.42 o 
  10  14   8      185.51      155.34     52.14 o 
  12  14   8        9.35      -48.68     65.67 o 
 -11  15   8       51.17       -6.39     69.13 o 
  -9  15   8      831.05      961.85     58.02 o 
  -7  15   8       53.96       90.63     66.62 o 
  -5  15   8      134.28      134.55     72.53 o 
  -3  15   8        6.09       14.29     65.70 o 
  -1  15   8       37.35       21.35     68.14 o 
   1  15   8       88.00      137.00     68.49 o 
   3  15   8        4.92       20.92     69.62 o 
   5  15   8      230.50      297.78     45.94 o 
   7  15   8      118.36       89.65     46.93 o 
   9  15   8      401.45      463.62     41.12 o 
  11  15   8       27.23       83.70     55.68 o 
 -10  16   8       97.24      115.86     50.26 o 
  -8  16   8       72.41       62.50     70.44 o 
  -6  16   8       20.38       30.18     73.56 o 
  -4  16   8      158.68      173.84     73.95 o 
  -2  16   8      225.07      237.71     70.52 o 
   0  16   8       31.93       35.89     70.09 o 
   2  16   8       51.06        7.87     61.53 o 
   4  16   8       37.78       29.19     64.97 o 
   6  16   8       36.26       29.93     48.99 o 
   8  16   8      106.30      155.54     48.17 o 
  10  16   8        1.15      -29.39     41.63 o 
  -9  17   8      130.05      187.21     81.24 o 
  -7  17   8      154.34      136.12     80.18 o 
  -5  17   8       87.41       21.63     62.17 o 
  -3  17   8      250.20      325.24     74.81 o 
  -1  17   8      350.83      386.09     67.05 o 
   1  17   8      175.89       79.79     64.88 o 
   3  17   8      293.74      375.69     86.43 o 
   5  17   8      687.51      628.95     76.52 o 
   7  17   8        7.28       -4.80     79.98 o 
   9  17   8        9.55      -33.31     50.91 o 
  -6  18   8        5.82       93.71     65.02 o 
  -4  18   8       31.74       16.23     72.85 o 
  -2  18   8       26.86       10.26     68.01 o 
   0  18   8      463.85      478.16     83.88 o 
   2  18   8       23.03      109.28     79.75 o 
   4  18   8        9.06        3.55     80.21 o 
   6  18   8      165.92      196.22     80.32 o 
  -3  19   8        7.51      -70.76     70.76 o 
  -1  19   8       40.25       98.95     76.05 o 
   1  19   8      179.30      145.96     65.99 o 
   3  19   8       37.12      -20.26     87.00 o 
   0   1   9     6941.32     6739.05     75.02 o 
  -1   2   9     3439.33     3832.11     32.80 o 
   1   2   9      225.10      300.91     14.82 o 
  -2   3   9     1199.90      941.74     24.83 o 
   0   3   9     3957.25     4165.63     84.47 o 
   2   3   9     8250.51     9342.65     94.55 o 
  -3   4   9     8472.79     9377.98    225.54 o 
  -1   4   9     1529.47     1670.72     29.76 o 
   1   4   9     1399.93     1182.97     39.84 o 
   3   4   9      851.01      847.38     29.19 o 
  -4   5   9      113.85      198.74     20.32 o 
  -2   5   9     1940.60     2295.39     32.49 o 
   0   5   9     1126.28     1355.13     22.63 o 
   2   5   9     1022.62     1066.08     31.69 o 
   4   5   9     4007.58     4007.67     42.78 o 
  -5   6   9     1906.21     2069.01     38.05 o 
  -3   6   9    18546.64    19277.42     84.76 o 
  -1   6   9     1349.58     1778.57     43.08 o 
   1   6   9     9222.42     8980.35    196.86 o 
   3   6   9     1958.50     1621.08     57.44 o 
   5   6   9      107.25      102.85     23.46 o 
  -6   7   9     6186.26     6224.82     84.17 o 
  -4   7   9    16499.32    16531.18     97.55 o 
  -2   7   9      393.50      327.75     20.74 o 
   0   7   9       45.69       32.65     18.48 o 
   2   7   9     7329.19     7299.52     89.09 o 
   4   7   9     6764.50     6250.26     40.69 o 
   6   7   9        0.47       -6.33     24.21 o 
  -7   8   9     1489.00     1339.94     66.00 o 
  -5   8   9      695.25      630.40     30.88 o 
  -3   8   9      210.40      244.02     22.69 o 
  -1   8   9      597.73      531.41     27.75 o 
   1   8   9      967.02     1003.60     22.14 o 
   3   8   9      637.07      787.08     24.64 o 
   5   8   9     3314.87     3075.48     44.58 o 
   7   8   9      952.92      963.88     48.53 o 
  -8   9   9     3734.65     3942.29     98.67 o 
  -6   9   9      917.30     1010.18     75.31 o 
  -4   9   9       13.64       11.13     26.47 o 
  -2   9   9      120.88      168.11     30.36 o 
   0   9   9     1769.53     1794.73     40.03 o 
   2   9   9      867.11      785.91     48.93 o 
   4   9   9      301.40      320.39     28.69 o 
   6   9   9    11632.68    11455.88     80.70 o 
   8   9   9    11117.92    11220.28    107.55 o 
  -9  10   9     1209.42     1109.60     69.92 o 
  -7  10   9       27.71        8.50     34.26 o 
  -5  10   9     2177.16     2140.19     50.50 o 
  -3  10   9       20.83       43.46     24.60 o 
  -1  10   9     2162.89     2206.58     49.87 o 
   1  10   9      593.30      631.42     26.28 o 
   3  10   9      393.42      468.40     54.34 o 
   5  10   9      248.86      197.41     32.61 o 
   7  10   9     1604.72     1575.86     43.17 o 
   9  10   9      374.89      370.34     66.52 o 
 -10  11   9      228.12      213.41     67.70 o 
  -8  11   9      121.36      103.29     52.90 o 
  -6  11   9      642.16      644.87     59.84 o 
  -4  11   9      724.03      672.27     53.03 o 
  -2  11   9      275.62      212.50     61.10 o 
   0  11   9      248.35      170.18     58.68 o 
   2  11   9     1198.45     1267.26     37.65 o 
   4  11   9     1421.26     1421.14     53.64 o 
   6  11   9     2651.26     2338.82     47.51 o 
   8  11   9      225.53      215.30     34.76 o 
  10  11   9      228.34      297.69     70.43 o 
 -11  12   9      127.89       40.80     68.92 o 
  -9  12   9       15.38       -1.98     62.24 o 
  -7  12   9     1351.80     1322.40     73.20 o 
  -5  12   9       38.46       71.14     39.31 o 
  -3  12   9       39.26        7.57     57.46 o 
  -1  12   9       73.23       52.60     65.06 o 
   1  12   9     1386.56     1471.18     56.91 o 
   3  12   9      332.45      240.40     44.44 o 
   5  12   9       28.54       32.15     43.63 o 
   7  12   9      269.51      275.93     34.70 o 
   9  12   9       25.21       18.66     36.32 o 
  11  12   9       13.00      -11.27     57.23 o 
 -12  13   9       68.40       91.38     63.43 o 
 -10  13   9      121.31      275.30     75.19 o 
  -8  13   9      198.95      299.54     68.12 o 
  -6  13   9       14.51       21.77     78.26 o 
  -4  13   9       22.39       31.74     62.99 o 
  -2  13   9     1728.96     1738.03     89.59 o 
   0  13   9     2491.40     2165.85     88.51 o 
   2  13   9     2443.18     2450.65     98.71 o 
   4  13   9      509.60      524.33     62.35 o 
   6  13   9        2.70       35.95     43.49 o 
   8  13   9      478.74      518.88     51.54 o 
  10  13   9        3.81        5.43     37.45 o 
  12  13   9       13.22       -5.97     75.33 o 
 -13  14   9       16.28       93.35     67.24 o 
 -11  14   9       45.52       26.87     72.17 o 
  -9  14   9        9.73       13.39     49.72 o 
  -7  14   9      122.35      148.31     42.32 o 
  -5  14   9        1.50       62.45     65.95 o 
  -3  14   9        6.08       10.73     64.32 o 
  -1  14   9      123.53      139.92     60.49 o 
   1  14   9        1.03       45.13     58.50 o 
   3  14   9        7.65       -5.66     41.77 o 
   5  14   9      726.96      783.69     58.31 o 
   7  14   9       56.28       73.94     47.95 o 
   9  14   9      690.12      627.24     56.82 o 
  11  14   9        5.53       10.25     39.72 o 
  13  14   9        0.14      -37.75     67.55 o 
 -10  15   9       75.42       98.53     50.36 o 
  -8  15   9     1918.91     1837.57     66.94 o 
  -6  15   9      136.71      158.03     63.43 o 
  -4  15   9      294.45      226.45     73.63 o 
  -2  15   9       14.33       58.71     69.02 o 
   0  15   9       37.55       24.63     59.10 o 
   2  15   9       55.76       16.82     61.74 o 
   4  15   9      190.77      162.50     46.87 o 
   6  15   9      891.21      979.73     88.28 o 
   8  15   9      161.68      192.30     44.49 o 
  10  15   9        4.27      -27.92     45.92 o 
  -9  16   9       97.77       42.17     59.87 o 
  -7  16   9      658.97      685.54     78.59 o 
  -5  16   9      727.33      838.95     78.26 o 
  -3  16   9      140.74      182.39     74.57 o 
  -1  16   9      582.79      591.87     76.17 o 
   1  16   9       21.46      -19.83     69.12 o 
   3  16   9       34.80       68.22     73.22 o 
   5  16   9      465.94      596.59     74.08 o 
   7  16   9        8.52       46.31     46.91 o 
   9  16   9        9.28       25.80     50.91 o 
  -8  17   9        5.16       24.37     80.45 o 
  -6  17   9       73.40      -38.91     74.20 o 
  -4  17   9      418.01      578.75     86.12 o 
  -2  17   9      407.99      350.02     69.32 o 
   0  17   9       11.08       35.08     63.41 o 
   2  17   9       73.01       34.38     64.19 o 
   4  17   9      409.66      538.68     90.64 o 
   6  17   9       28.56        6.73     63.63 o 
   8  17   9      121.52      303.95     56.66 o 
  -5  18   9      106.68      363.59     80.52 o 
  -3  18   9      174.88      106.75     73.22 o 
  -1  18   9        8.52       78.90     78.13 o 
   1  18   9       36.00      -36.89     75.61 o 
   3  18   9      442.62      349.80     87.02 o 
   5  18   9       17.41       80.55     82.72 o 
  -2  19   9       24.74      392.47     82.07 o 
   0  19   9        1.51      -56.64     62.15 o 
   2  19   9        6.02       -3.82     88.94 o 
   1   1  10        6.35       56.34     21.71 o 
   0   2  10       30.46       47.23      9.61 o 
   2   2  10    39646.00    39470.27     87.29 o 
  -1   3  10    13038.24    13706.22     95.65 o 
   1   3  10     9080.90     8752.15     68.88 o 
   3   3  10      981.20     1097.15     24.32 o 
  -2   4  10    15019.79    15339.58    116.23 o 
   0   4  10      869.77      978.50     17.27 o 
   2   4  10     2412.29     2489.15     34.64 o 
   4   4  10     1777.87     2312.25     32.08 o 
  -3   5  10     4364.97     4273.67     68.14 o 
  -1   5  10      933.29      794.35     17.27 o 
   1   5  10        6.32       13.36     16.08 o 
   3   5  10      685.43      630.65     23.11 o 
   5   5  10     3438.93     3406.94     38.47 o 
  -4   6  10       10.42       -3.19     20.75 o 
  -2   6  10    12070.94    12852.53     94.14 o 
   0   6  10      105.42       30.66     18.45 o 
   2   6  10     1791.73     1742.26     25.42 o 
   4   6  10      373.61      296.01     26.10 o 
   6   6  10     2491.93     2664.11     51.05 o 
  -5   7  10        1.45        8.26     25.77 o 
  -3   7  10       28.21       28.37     24.05 o 
  -1   7  10     1955.26     1855.76     29.16 o 
   1   7  10     5630.52     5377.21     49.75 o 
   3   7  10     1011.87      815.33     24.12 o 
   5   7  10      557.50      628.31     29.43 o 
   7   7  10     8376.54     8538.97     69.33 o 
  -6   8  10      632.93      670.57     35.05 o 
  -4   8  10     2288.53     2446.63     41.74 o 
  -2   8  10     1091.31     1168.10     33.02 o 
   0   8  10      652.18      596.17     29.79 o 
   2   8  10     1747.66     1845.15     42.49 o 
   4   8  10       26.62       39.47     35.29 o 
   6   8  10     1103.30     1006.62     45.79 o 
   8   8  10      599.12      540.69     44.89 o 
  -7   9  10      159.27      148.23     31.78 o 
  -5   9  10      444.75      469.85     32.19 o 
  -3   9  10     1645.53     1512.16     42.47 o 
  -1   9  10     2779.19     3009.38     45.02 o 
   1   9  10       34.23       43.58     25.06 o 
   3   9  10     5342.60     5653.14    205.81 o 
   5   9  10     1528.20     1507.76     77.66 o 
   7   9  10     1622.33     1582.34     55.14 o 
   9   9  10       83.21       60.16     43.12 o 
  -8  10  10      145.35      142.04     34.28 o 
  -6  10  10       98.69      112.52     29.96 o 
  -4  10  10     3659.12     3767.51     45.46 o 
  -2  10  10      177.18      173.49     28.49 o 
   0  10  10        1.18       -5.24     26.38 o 
   2  10  10     3309.90     3063.56     54.31 o 
   4  10  10     1444.46     1454.29     89.79 o 
   6  10  10       63.98       63.16     42.68 o 
   8  10  10     3103.84     3004.55     67.18 o 
  10  10  10     2721.92     2743.49    135.87 o 
  -9  11  10       24.95      -58.16     59.81 o 
  -7  11  10      375.20      373.19     38.82 o 
  -5  11  10     1617.18     1675.04     52.28 o 
  -3  11  10       25.64        2.09     54.00 o 
  -1  11  10      335.09      238.39     41.88 o 
   1  11  10      137.03      153.11     39.51 o 
   3  11  10      824.37      766.25     48.00 o 
   5  11  10      100.79       85.40     44.13 o 
   7  11  10       10.50        1.54     39.87 o 
   9  11  10      749.28      821.95     55.03 o 
  11  11  10       23.71       24.91     44.58 o 
 -10  12  10        0.47      -57.99     57.99 o 
  -8  12  10     2862.97     2936.19     99.69 o 
  -6  12  10     1716.72     1659.50     58.21 o 
  -4  12  10       49.17       49.84     60.15 o 
  -2  12  10      313.35      273.62     67.77 o 
   0  12  10    15632.74    15707.89    467.52 o 
   2  12  10     3125.21     3228.80     66.67 o 
   4  12  10     1121.25     1158.72    109.51 o 
   6  12  10      272.85      317.84     47.70 o 
   8  12  10      440.26      439.23     51.03 o 
  10  12  10       23.23       -7.69     46.52 o 
  12  12  10        1.34      -38.54     50.68 o 
 -11  13  10       13.20       47.73     60.87 o 
  -9  13  10      431.24      469.15     65.01 o 
  -7  13  10      683.34      758.54     53.64 o 
  -5  13  10       94.20      144.89     61.04 o 
  -3  13  10     1411.00     1360.77     83.71 o 
  -1  13  10        4.51       17.07     62.18 o 
   1  13  10       44.90       57.08     38.11 o 
   3  13  10       36.76        4.64     39.99 o 
   5  13  10      112.99      138.04     49.81 o 
   7  13  10      548.91      627.29     53.46 o 
   9  13  10       85.72       37.06     42.83 o 
  11  13  10       27.58       -4.75     46.70 o 
  13  13  10       49.75       44.88     54.93 o 
 -12  14  10       25.10       95.14     65.60 o 
 -10  14  10       21.19        3.39     67.51 o 
  -8  14  10      111.54      125.05     70.25 o 
  -6  14  10     2107.83     2213.65     93.70 o 
  -4  14  10     2587.08     2432.64    103.36 o 
  -2  14  10      949.73     1029.78     83.39 o 
   0  14  10        0.16      -14.57     64.13 o 
   2  14  10        1.47      -39.02     39.02 o 
   4  14  10      570.02      581.34     50.10 o 
   6  14  10       89.89       83.94     48.46 o 
   8  14  10      185.23      235.51     49.83 o 
  10  14  10        1.42      -36.37     46.77 o 
  12  14  10       23.13       38.24     55.77 o 
 -11  15  10      128.96      264.96    159.14 o 
  -9  15  10        1.22       -0.68     47.60 o 
  -7  15  10      355.61      360.96     65.83 o 
  -5  15  10      336.25      236.62     72.15 o 
  -3  15  10      836.14     1081.46     88.79 o 
  -1  15  10        3.03       -2.04     68.74 o 
   1  15  10      167.94      207.20     71.05 o 
   3  15  10      632.97      714.11    126.27 o 
   5  15  10      171.55      221.07     52.37 o 
   7  15  10        8.33       -0.51     73.04 o 
   9  15  10        0.40        1.78     46.06 o 
  11  15  10      222.63      157.13     53.36 o 
  -8  16  10      370.10      358.19     81.58 o 
  -6  16  10      785.97      596.09     88.41 o 
  -4  16  10     1493.99     1601.36    100.10 o 
  -2  16  10      785.68      890.72     87.33 o 
   0  16  10      133.28      135.49     74.05 o 
   2  16  10      303.17      166.07     61.23 o 
   4  16  10      725.26      633.93     86.66 o 
   6  16  10      393.95      504.94     97.66 o 
   8  16  10        3.09       57.96     47.23 o 
  -7  17  10      105.78      170.40     76.64 o 
  -5  17  10       31.87      127.25     79.25 o 
  -3  17  10        0.45       58.84     74.69 o 
  -1  17  10      123.39      161.68     63.13 o 
   1  17  10        0.02       11.53     59.22 o 
   3  17  10       84.96      102.71     74.03 o 
   5  17  10       27.31       92.41     82.40 o 
   7  17  10       53.92       56.28     44.31 o 
  -4  18  10       89.84      113.74     77.60 o 
  -2  18  10       22.83        6.44     64.98 o 
   0  18  10       64.25       72.09     77.93 o 
   2  18  10       70.71      129.79     76.77 o 
   4  18  10        0.44       23.66     77.61 o 
   0   1  11      262.91      193.46     11.12 o 
  -1   2  11     1421.14     1272.75     20.80 o 
   1   2  11    12332.57    12199.11    104.36 o 
  -2   3  11    11216.97    12208.80    125.58 o 
   0   3  11     8340.23     8695.34     66.01 o 
   2   3  11     1941.28     1780.79     45.50 o 
  -3   4  11       19.72       28.48     19.02 o 
  -1   4  11     2049.51     2223.25     35.30 o 
   1   4  11      487.76      431.88     21.77 o 
   3   4  11     3454.45     3535.30     47.47 o 
  -4   5  11       98.69      104.22     21.77 o 
  -2   5  11    12411.56    12799.17     61.26 o 
   0   5  11     6592.18     7086.06     76.80 o 
   2   5  11     2365.44     2344.56     35.58 o 
   4   5  11     1578.30     1508.85     40.13 o 
  -5   6  11      177.59      160.33     23.62 o 
  -3   6  11       67.29       87.33     21.65 o 
  -1   6  11     1082.69     1126.54     28.45 o 
   1   6  11       99.70       73.71     17.97 o 
   3   6  11      886.28      881.85     26.55 o 
   5   6  11      514.33      597.06     26.71 o 
  -6   7  11      114.99      123.79     23.77 o 
  -4   7  11      230.96      288.26     27.52 o 
  -2   7  11       25.09        8.72     24.56 o 
   0   7  11     2677.28     2994.13     36.74 o 
   2   7  11      527.45      467.19     22.97 o 
   4   7  11     1452.08     1558.75     36.60 o 
   6   7  11       17.44       -9.16     24.40 o 
  -7   8  11      429.09      468.67     28.25 o 
  -5   8  11     1292.89     1277.46     37.99 o 
  -3   8  11     1964.16     1777.28     41.01 o 
  -1   8  11      696.64      738.19     32.60 o 
   1   8  11     1256.89     1242.97     28.50 o 
   3   8  11     1911.75     1890.66     64.60 o 
   5   8  11       89.36       77.41     39.37 o 
   7   8  11       35.86        2.97     38.38 o 
  -8   9  11      821.44      755.86     52.41 o 
  -6   9  11      371.16      347.68     31.22 o 
  -4   9  11      860.54      936.13     30.34 o 
  -2   9  11      190.61      248.08     29.22 o 
   0   9  11      917.57      954.54     33.91 o 
   2   9  11        9.50       33.66     34.23 o 
   4   9  11     1223.33     1072.63     61.42 o 
   6   9  11      456.17      320.98     64.91 o 
   8   9  11      682.92      775.03     64.73 o 
  -9  10  11        1.37       32.77     34.41 o 
  -7  10  11     1722.67     1718.40     44.76 o 
  -5  10  11      331.66      359.35     28.21 o 
  -3  10  11     1328.88     1264.45     48.93 o 
  -1  10  11       43.88       59.88     28.53 o 
   1  10  11      234.26      262.92     39.72 o 
   3  10  11     1673.57     1524.21     52.73 o 
   5  10  11      248.92      247.38     45.09 o 
   7  10  11      356.50      414.13     46.76 o 
   9  10  11     1795.94     1866.69     62.59 o 
 -10  11  11      354.91      396.46     38.15 o 
  -8  11  11      168.99      102.26     34.38 o 
  -6  11  11        0.28        7.51     26.92 o 
  -4  11  11      190.35      205.22     39.06 o 
  -2  11  11       53.99        3.36     37.24 o 
   0  11  11     4553.79     4735.62     74.06 o 
   2  11  11     2208.92     2126.33     82.20 o 
   4  11  11     2378.70     2414.52     62.94 o 
   6  11  11     3246.76     3412.37     86.95 o 
   8  11  11      527.66      512.88     47.31 o 
  10  11  11       24.47       27.97     43.73 o 
 -11  12  11       34.86      -20.32     49.71 o 
  -9  12  11       62.27       80.75     64.04 o 
  -7  12  11     1634.52     1844.29     55.54 o 
  -5  12  11      971.23      889.43     49.59 o 
  -3  12  11       43.57       15.96     39.84 o 
  -1  12  11      118.21      154.59     40.65 o 
   1  12  11     3140.11     3182.28     64.84 o 
   3  12  11     2135.90     2194.63     70.52 o 
   5  12  11     1014.81     1139.45     65.58 o 
   7  12  11       10.23       -5.20     45.18 o 
   9  12  11        0.28       -7.12     46.07 o 
  11  12  11       23.85       25.93     47.05 o 
 -12  13  11       20.92      -10.42     52.70 o 
 -10  13  11      249.41      308.48     49.66 o 
  -8  13  11       57.25       82.63     36.46 o 
  -6  13  11      415.33      414.96     47.13 o 
  -4  13  11     1499.72     1718.72     63.60 o 
  -2  13  11       57.20       59.87     40.65 o 
   0  13  11       29.07       26.00     37.58 o 
   2  13  11        2.74       21.02     57.87 o 
   4  13  11      170.48      149.45     46.81 o 
   6  13  11        1.30        0.38     44.41 o 
   8  13  11       44.12       74.28     42.81 o 
  10  13  11      396.60      436.90     52.28 o 
  12  13  11      162.77      211.93     49.89 o 
 -11  14  11       87.91       86.69     46.38 o 
  -9  14  11       63.02       68.01     50.29 o 
  -7  14  11      610.27      587.93     69.14 o 
  -5  14  11      384.10      428.59     70.86 o 
  -3  14  11      136.79      150.22     45.79 o 
  -1  14  11        3.84        3.15     39.29 o 
   1  14  11       55.50       58.10     61.02 o 
   3  14  11      377.50      374.55     54.71 o 
   5  14  11        0.01       60.55     46.81 o 
   7  14  11      204.77      202.72     47.64 o 
   9  14  11      769.69      820.33    136.71 o 
  11  14  11      155.93      171.71     51.65 o 
 -10  15  11        2.93        7.05     38.34 o 
  -8  15  11        0.19        6.16     68.42 o 
  -6  15  11       29.09       17.71     73.88 o 
  -4  15  11      829.71      888.11     79.26 o 
  -2  15  11      590.30      639.15     53.25 o 
   0  15  11       44.83       79.04     56.59 o 
   2  15  11       18.22      -15.05     61.41 o 
   4  15  11       47.25      -42.89     42.89 o 
   6  15  11      131.31      206.24     48.25 o 
   8  15  11        6.41       48.47     44.72 o 
  10  15  11        1.36       35.12     55.65 o 
  -9  16  11        0.01       89.20     65.27 o 
  -7  16  11      274.52      305.02     79.91 o 
  -5  16  11      253.30      164.10     78.70 o 
  -3  16  11      133.35      190.00     75.49 o 
  -1  16  11       10.72       15.74     72.77 o 
   1  16  11      123.67      145.67     71.85 o 
   3  16  11      207.42      205.08     77.20 o 
   5  16  11       50.32      127.62     65.75 o 
   7  16  11        0.11       28.69     53.23 o 
   9  16  11        3.65       53.90     52.94 o 
  -6  17  11       14.98      -29.25     74.44 o 
  -4  17  11      108.52      299.11     68.31 o 
  -2  17  11      105.75      123.70     71.70 o 
   0  17  11       74.36       67.40     60.61 o 
   2  17  11      173.27      222.48     67.16 o 
   4  17  11       15.73      -18.51     78.87 o 
   6  17  11       17.06      -42.81     70.96 o 
  -3  18  11       54.24      -44.46     80.62 o 
  -1  18  11       47.53      147.02     79.19 o 
   1  18  11       22.21      -39.29     76.42 o 
   3  18  11       33.11      -68.65     77.64 o 
   0   0  12      893.47      814.46     56.41 o 
   1   1  12     1950.79     1653.88     33.21 o 
   0   2  12       29.80       20.83     16.16 o 
   2   2  12      690.02      655.90     20.17 o 
  -1   3  12      206.24      259.88     21.30 o 
   1   3  12    15250.45    14334.09     90.79 o 
   3   3  12       18.09      -20.39     21.14 o 
  -2   4  12      406.76      469.65     40.62 o 
   0   4  12     1642.12     1808.55     31.16 o 
   2   4  12      149.88      250.36     21.64 o 
   4   4  12      419.61      471.98     24.11 o 
  -3   5  12     5541.74     5487.72     86.79 o 
  -1   5  12     4625.44     4529.40    133.19 o 
   1   5  12      688.80      613.82     24.82 o 
   3   5  12      276.13      244.48     24.41 o 
   5   5  12        8.79       -2.31     22.90 o 
  -4   6  12       23.01       41.41     29.21 o 
  -2   6  12     3490.77     3558.50     42.21 o 
   0   6  12       10.19       23.57     19.55 o 
   2   6  12        0.35       19.41     21.19 o 
   4   6  12      306.05      280.36     24.20 o 
   6   6  12      773.22      751.81     30.17 o 
  -5   7  12      141.60      115.40     24.94 o 
  -3   7  12      552.61      555.63     30.15 o 
  -1   7  12        0.49      -16.08     23.48 o 
   1   7  12     1163.33     1053.80     26.06 o 
   3   7  12        4.59        8.17     23.01 o 
   5   7  12      262.86      320.35     26.31 o 
   7   7  12      332.49      281.60     27.27 o 
  -6   8  12      464.78      489.68     28.28 o 
  -4   8  12        1.97      -27.02     30.18 o 
  -2   8  12      265.03      229.83     29.84 o 
   0   8  12       70.94       67.61     27.07 o 
   2   8  12       59.34       83.64     26.51 o 
   4   8  12      800.37      844.01     45.43 o 
   6   8  12       39.27       25.60     32.30 o 
   8   8  12      338.01      275.45     33.52 o 
  -7   9  12      231.21      233.94     28.17 o 
  -5   9  12      625.51      579.13     43.85 o 
  -3   9  12      169.23      120.27     30.55 o 
  -1   9  12      674.56      644.99     47.07 o 
   1   9  12     4624.23     4822.43     75.06 o 
   3   9  12      616.55      711.34     43.70 o 
   5   9  12     2227.28     2318.90     60.71 o 
   7   9  12      345.80      372.34     50.15 o 
   9   9  12      116.70      111.88     34.09 o 
  -8  10  12      229.02      262.52     35.31 o 
  -6  10  12       23.72       34.76     40.32 o 
  -4  10  12      309.93      292.67     45.03 o 
  -2  10  12        1.88       -1.66     29.80 o 
   0  10  12      449.39      404.97     32.05 o 
   2  10  12        7.12      -11.26     36.55 o 
   4  10  12     3727.09     3567.72     76.88 o 
   6  10  12       49.68       48.26     42.58 o 
   8  10  12     1120.13     1109.44     76.08 o 
  10  10  12       62.68       35.24     35.62 o 
  -9  11  12      406.55      393.82     39.23 o 
  -7  11  12       41.06        7.92     39.81 o 
  -5  11  12     1225.03     1337.02     51.37 o 
  -3  11  12     2246.19     2349.43     77.64 o 
  -1  11  12     1330.32     1529.59     54.08 o 
   1  11  12      949.96      804.76     56.85 o 
   3  11  12        0.11        5.48     39.16 o 
   5  11  12        0.77      -16.83     41.25 o 
   7  11  12      221.39      197.70     43.77 o 
   9  11  12      191.69      172.43     59.11 o 
  11  11  12      152.49      177.97     35.94 o 
 -10  12  12        2.50      -42.77     46.39 o 
  -8  12  12      179.30      142.50     62.76 o 
  -6  12  12        7.71       -9.64     40.22 o 
  -4  12  12        1.09       18.68     42.62 o 
  -2  12  12      237.46      246.65     44.18 o 
   0  12  12     2481.52     2465.85     61.31 o 
   2  12  12      183.15      179.19     55.77 o 
   4  12  12      905.42      907.15     52.97 o 
   6  12  12       79.61       97.64     46.70 o 
   8  12  12      336.02      403.71     62.81 o 
  10  12  12       15.45       36.26     43.37 o 
  12  12  12       59.22       37.36     51.66 o 
 -11  13  12      153.79      172.65     49.25 o 
  -9  13  12      164.20       40.67     76.65 o 
  -7  13  12      588.23      524.91     49.32 o 
  -5  13  12      162.16      159.29     46.30 o 
  -3  13  12      684.23      530.29     48.08 o 
  -1  13  12        3.55       19.17     37.67 o 
   1  13  12      211.64      203.03     61.25 o 
   3  13  12     1626.94     1840.87     59.98 o 
   5  13  12      468.73      551.44     49.18 o 
   7  13  12       55.54      100.07     49.77 o 
   9  13  12     1431.05     1519.71     62.97 o 
  11  13  12        0.14       25.19     49.76 o 
 -10  14  12      108.18      149.57     51.40 o 
  -8  14  12      222.71      150.35     53.19 o 
  -6  14  12       29.20       11.41     47.69 o 
  -4  14  12        0.86       -8.12     42.46 o 
  -2  14  12      203.96      201.04     44.49 o 
   0  14  12       26.67       23.27     56.18 o 
   2  14  12      274.74      209.04     58.93 o 
   4  14  12      284.59      315.35     51.38 o 
   6  14  12        5.64       -6.46     49.76 o 
   8  14  12        4.36       25.83     48.69 o 
  10  14  12       19.45       11.78     62.05 o 
  -9  15  12       20.49      -28.47     48.51 o 
  -7  15  12      114.72      136.24     47.58 o 
  -5  15  12      355.78      328.34     51.17 o 
  -3  15  12       14.95       29.26     68.89 o 
  -1  15  12      899.78      871.71     53.04 o 
   1  15  12       57.52      112.52     70.09 o 
   3  15  12       53.54      168.91     74.85 o 
   5  15  12       94.28       54.36     76.76 o 
   7  15  12       84.48       72.13    114.25 o 
   9  15  12       60.49       44.53     51.25 o 
  -8  16  12       82.88       86.07     53.37 o 
  -6  16  12       86.57      -17.38     55.69 o 
  -4  16  12        1.08       36.10     62.48 o 
  -2  16  12      106.92       76.27     42.60 o 
   0  16  12      166.26      220.19     70.24 o 
   2  16  12        0.11       20.20     61.31 o 
   4  16  12      169.89      229.30     77.95 o 
   6  16  12       28.39       21.85     50.48 o 
   8  16  12        5.70       57.73     50.37 o 
  -5  17  12        0.17       20.69     51.08 o 
  -3  17  12        7.05        2.76     44.99 o 
  -1  17  12       68.81       70.80     74.94 o 
   1  17  12       67.98       38.98     70.08 o 
   3  17  12      308.80      306.19     80.93 o 
   5  17  12       95.27      237.34     84.41 o 
   0  18  12        3.05       17.27     77.58 o 
   0   1  13      310.20      205.10     28.98 o 
  -1   2  13     1407.17     1416.07     47.07 o 
   1   2  13      181.55      186.55     25.63 o 
  -2   3  13      470.65      551.60     40.15 o 
   0   3  13      718.17      744.39     29.15 o 
   2   3  13     5181.10     5511.51     59.91 o 
  -3   4  13     1195.82     1259.21     46.55 o 
  -1   4  13        0.21        2.33     21.15 o 
   1   4  13     1836.64     2096.53     43.67 o 
   3   4  13       76.11       79.43     34.39 o 
  -4   5  13      584.46      608.65     34.14 o 
  -2   5  13     2092.27     2081.49     45.88 o 
   0   5  13       92.87       68.59     22.18 o 
   2   5  13     2399.60     2416.63     36.35 o 
   4   5  13      505.95      471.57     28.45 o 
  -5   6  13     1602.88     1688.09     44.26 o 
  -3   6  13       27.62        5.01     28.76 o 
  -1   6  13     1441.74     1379.91     47.40 o 
   1   6  13      113.09      168.55     23.24 o 
   3   6  13      394.92      465.23     34.98 o 
   5   6  13      608.43      573.29     28.35 o 
  -6   7  13      258.37      229.40     36.15 o 
  -4   7  13        1.36      -25.47     32.14 o 
  -2   7  13      332.83      316.73     25.67 o 
   0   7  13     3617.29     3923.23     49.16 o 
   2   7  13      978.21      925.60     30.03 o 
   4   7  13       43.43       36.08     24.96 o 
   6   7  13      818.74      827.73     31.87 o 
  -7   8  13       99.04       74.86     32.54 o 
  -5   8  13       85.87       44.95     31.74 o 
  -3   8  13      264.88      277.07     27.95 o 
  -1   8  13      611.90      548.98     32.14 o 
   1   8  13      571.59      593.77     29.32 o 
   3   8  13     2290.94     2444.01     57.89 o 
   5   8  13      678.75      685.36     53.58 o 
   7   8  13      171.00      189.16     36.13 o 
  -8   9  13      117.91       78.55     41.48 o 
  -6   9  13       52.91       59.78     30.15 o 
  -4   9  13     1068.01     1081.60     34.68 o 
  -2   9  13      637.04      713.39     37.16 o 
   0   9  13      360.53      360.11     31.99 o 
   2   9  13      925.00      906.43     55.16 o 
   4   9  13     1509.32     1602.03     55.50 o 
   6   9  13       23.28        0.35     31.92 o 
   8   9  13      354.86      284.08     37.11 o 
  -9  10  13      432.97      601.36     51.04 o 
  -7  10  13       48.78       39.54     32.15 o 
  -5  10  13       49.96       71.35     31.70 o 
  -3  10  13       65.01       83.03     31.12 o 
  -1  10  13      335.27      338.00     32.79 o 
   1  10  13      232.54      135.94     47.26 o 
   3  10  13      227.22      249.01     57.17 o 
   5  10  13      250.90      260.54     42.94 o 
   7  10  13     1609.36     1612.76    154.68 o 
   9  10  13     1108.31     1188.15     45.90 o 
 -10  11  13        7.13       27.83     47.78 o 
  -8  11  13      552.13      459.60     46.50 o 
  -6  11  13      122.81      155.42     34.06 o 
  -4  11  13       20.87       59.28     31.52 o 
  -2  11  13        0.03      -14.59     38.72 o 
   0  11  13     1333.39     1399.56     52.72 o 
   2  11  13       70.31      114.42     57.98 o 
   4  11  13      431.72      374.99     45.87 o 
   6  11  13        5.47       10.26     41.64 o 
   8  11  13      149.15      184.19     46.63 o 
  10  11  13      133.17      146.42     36.26 o 
 -11  12  13      156.20      241.54     82.27 o 
  -9  12  13        0.11       19.84     61.45 o 
  -7  12  13       56.95       45.10     46.42 o 
  -5  12  13      386.49      432.34     48.08 o 
  -3  12  13       40.48       62.64     48.48 o 
  -1  12  13      366.31      504.75     54.23 o 
   1  12  13     1629.05     1731.33     83.60 o 
   3  12  13       25.03       -2.40     58.85 o 
   5  12  13      164.81      130.75     43.10 o 
   7  12  13       30.20       24.03     49.25 o 
   9  12  13      134.17      109.85     45.96 o 
  11  12  13      249.55      275.03     41.29 o 
 -10  13  13       82.31      179.14     80.60 o 
  -8  13  13      411.57      361.28     53.43 o 
  -6  13  13      178.41      136.48     42.98 o 
  -4  13  13       95.55      112.54     69.46 o 
  -2  13  13        0.45       61.83     41.13 o 
   0  13  13      299.85      368.96     50.14 o 
   2  13  13       79.74      144.38     62.95 o 
   4  13  13        1.80       16.37     39.95 o 
   6  13  13      183.11      114.27     45.81 o 
   8  13  13        8.68       71.10     48.96 o 
  10  13  13      209.25      224.42     52.91 o 
  -9  14  13      396.43      267.08     52.04 o 
  -7  14  13      293.59      280.65     46.37 o 
  -5  14  13     1330.69     1387.60     63.05 o 
  -3  14  13      356.16      396.94     52.23 o 
  -1  14  13      109.31      146.14     43.11 o 
   1  14  13       14.73       42.82     62.52 o 
   3  14  13       10.86       31.79     54.85 o 
   5  14  13      208.42      252.72     58.86 o 
   7  14  13       90.99      130.78     53.62 o 
   9  14  13      125.22       53.55     53.09 o 
  -8  15  13       95.27      -30.04     51.26 o 
  -6  15  13      160.19      102.03     53.87 o 
  -4  15  13        0.16        1.78     48.28 o 
  -2  15  13       22.07       44.20     47.85 o 
   0  15  13      130.01       92.81     69.58 o 
   2  15  13      150.63       94.66     66.35 o 
   4  15  13      740.77      796.49     79.83 o 
   6  15  13      265.85      243.59     48.82 o 
   8  15  13        0.03       14.77     49.36 o 
  -7  16  13        1.72      -27.96     51.44 o 
  -5  16  13      105.70       49.98     71.36 o 
  -3  16  13      492.87      475.45     63.89 o 
  -1  16  13       27.96       26.01     59.47 o 
   1  16  13        8.95       -8.91     66.66 o 
   3  16  13      389.34      459.52     84.55 o 
   5  16  13        9.31       76.74     55.51 o 
   7  16  13      171.90      176.28     53.32 o 
  -4  17  13       43.72       30.54     84.51 o 
  -2  17  13       96.85      113.16     66.22 o 
   0  17  13       62.78      174.75     81.88 o 
   2  17  13       62.48      171.22     76.98 o 
   4  17  13       31.79      116.50     82.87 o 
   1   1  14      110.62       85.86     26.99 o 
   0   2  14     3468.43     3318.25     92.00 o 
   2   2  14     1559.07     1578.28     37.22 o 
  -1   3  14      986.35      930.10     37.05 o 
   1   3  14      824.24      770.40     36.66 o 
   3   3  14       63.10       63.24     35.68 o 
  -2   4  14        2.27      -17.84     26.09 o 
   0   4  14      735.02      726.60     34.77 o 
   2   4  14      702.47      660.20     45.59 o 
   4   4  14      276.95      276.28     40.35 o 
  -3   5  14      162.94      193.68     39.05 o 
  -1   5  14      917.84      927.07     29.48 o 
   1   5  14      304.12      257.71     24.63 o 
   3   5  14       10.58      -27.82     37.24 o 
   5   5  14     1439.90     1455.57     59.52 o 
  -4   6  14     5122.74     5170.14     92.21 o 
  -2   6  14      171.27      117.53     27.81 o 
   0   6  14      371.67      375.13     26.40 o 
   2   6  14      191.82      208.59     26.03 o 
   4   6  14      190.31       98.24     38.60 o 
   6   6  14      540.21      573.36     52.56 o 
  -5   7  14      277.02      218.10     33.12 o 
  -3   7  14        1.33        6.26     26.50 o 
  -1   7  14       14.38       26.75     29.19 o 
   1   7  14      638.33      577.04     28.91 o 
   3   7  14        4.43       -9.40     27.06 o 
   5   7  14       78.84       78.02     31.26 o 
   7   7  14      104.02      138.39     33.69 o 
  -6   8  14      372.10      377.22     34.57 o 
  -4   8  14      264.00      243.12     28.60 o 
  -2   8  14       34.20       46.28     26.02 o 
   0   8  14     1843.05     1759.19     37.71 o 
   2   8  14      319.57      299.81     32.06 o 
   4   8  14     2324.53     2824.21    130.49 o 
   6   8  14     2491.20     2486.00     89.13 o 
   8   8  14      852.48      992.14    133.30 o 
  -7   9  14      358.31      404.65     36.95 o 
  -5   9  14      167.94      252.19     30.19 o 
  -3   9  14       98.23      127.84     26.99 o 
  -1   9  14       29.40       -4.25     27.23 o 
   1   9  14        8.26       12.26     26.24 o 
   3   9  14     1715.19     1635.82     53.45 o 
   5   9  14       64.10       81.40     33.96 o 
   7   9  14      356.03      316.33     59.07 o 
   9   9  14      100.32       72.93     45.13 o 
  -8  10  14      267.09      224.31     45.05 o 
  -6  10  14      798.75      929.15     37.48 o 
  -4  10  14      244.53      265.97     29.20 o 
  -2  10  14       16.91       16.14     32.28 o 
   0  10  14      321.82      263.15     32.15 o 
   2  10  14      376.81      502.49     59.83 o 
   4  10  14      138.43       95.27     42.14 o 
   6  10  14      184.06      255.97     38.40 o 
   8  10  14      597.93      694.41     60.00 o 
  10  10  14        4.41       41.96     46.18 o 
  -9  11  14        0.03       -3.72     96.68 o 
  -7  11  14      232.84      271.18     37.91 o 
  -5  11  14      221.17      259.56     30.45 o 
  -3  11  14      127.18      131.45     32.57 o 
  -1  11  14       31.14       50.11     42.49 o 
   1  11  14       85.56       81.81     61.89 o 
   3  11  14     1368.97     1530.15     76.66 o 
   5  11  14       85.35       98.70     39.36 o 
   7  11  14      212.80      175.61     40.21 o 
   9  11  14      261.15      428.52     48.28 o 
  11  11  14      106.46      121.48     50.11 o 
 -10  12  14       39.66       78.80     69.66 o 
  -8  12  14       19.50       44.29     49.81 o 
  -6  12  14      116.34      116.43     47.10 o 
  -4  12  14      129.87      179.27     45.52 o 
  -2  12  14      113.15      134.29     43.67 o 
   0  12  14       78.21       31.98     39.97 o 
   2  12  14      214.09      190.64     52.91 o 
   4  12  14      261.50      385.17     62.41 o 
   6  12  14       37.84       31.48     40.36 o 
   8  12  14        9.86       28.96     35.07 o 
  10  12  14       95.86       84.53     48.73 o 
  12  12  14       44.62        7.01     83.90 o 
  -9  13  14       74.01      151.39     54.14 o 
  -7  13  14       14.52       52.32     82.99 o 
  -5  13  14       26.75       61.35     49.97 o 
  -3  13  14       75.09      113.40     46.47 o 
  -1  13  14        1.29       24.59     39.99 o 
   1  13  14       46.34       88.70     54.06 o 
   3  13  14        5.47       43.51     62.11 o 
   5  13  14       11.67       45.36     58.19 o 
   7  13  14       37.92       93.14     48.23 o 
   9  13  14       23.40       56.01     51.39 o 
  -8  14  14      198.16      204.83     64.62 o 
  -6  14  14      176.00      274.98     48.88 o 
  -4  14  14       96.66       91.87     48.66 o 
  -2  14  14       65.37      146.12     47.98 o 
   0  14  14       11.98       15.32     59.47 o 
   2  14  14        1.20      -45.15     61.53 o 
   4  14  14        2.18      -49.37     64.47 o 
   6  14  14       36.09        5.07     42.24 o 
   8  14  14        8.53       25.16     50.86 o 
  -7  15  14       61.91      153.82     51.29 o 
  -5  15  14      161.83      209.97     62.33 o 
  -3  15  14      471.18      502.01     60.85 o 
  -1  15  14       68.08       12.83     58.41 o 
   1  15  14       16.13       23.89     67.50 o 
   3  15  14      307.41      285.82     66.02 o 
   5  15  14        2.79       77.58     63.79 o 
   7  15  14        5.30       -2.12     49.81 o 
  -4  16  14       42.32      131.11     55.41 o 
  -2  16  14        1.04      -49.15     75.13 o 
   0  16  14      129.99      161.54     77.04 o 
   2  16  14       45.50       80.93     69.82 o 
   4  16  14      242.27      181.06     71.69 o 
   0   1  15     3045.42     2870.57     45.15 o 
  -1   2  15       50.95       36.48     29.41 o 
   1   2  15      713.44      776.11     34.39 o 
  -2   3  15     1362.97     1148.62     50.57 o 
   0   3  15      811.07      795.03     42.41 o 
   2   3  15      674.74      535.25     36.71 o 
  -3   4  15     4269.50     3969.08     71.89 o 
  -1   4  15      939.85     1083.22     41.72 o 
   1   4  15     6093.98     6150.15    202.26 o 
   3   4  15      291.43      313.92     46.84 o 
  -4   5  15      128.42      104.85     38.13 o 
  -2   5  15      328.82      315.60     30.06 o 
   0   5  15        0.94       -7.01     32.72 o 
   2   5  15     2630.73     2474.93     98.11 o 
   4   5  15      105.00      126.64     40.22 o 
  -5   6  15     1095.06     1296.12     52.76 o 
  -3   6  15      548.07      593.39     34.83 o 
  -1   6  15     1083.60      960.74     46.04 o 
   1   6  15     3406.69     3474.83     67.29 o 
   3   6  15      116.04       75.04     40.68 o 
   5   6  15       17.65       50.51     37.35 o 
  -6   7  15       79.52      100.46     31.96 o 
  -4   7  15     1438.80     1585.00     52.60 o 
  -2   7  15      116.06      143.43     35.44 o 
   0   7  15      220.73      285.69     27.95 o 
   2   7  15      461.66      427.06     35.77 o 
   4   7  15       37.81       33.28     36.04 o 
   6   7  15     2150.66     2110.99     49.46 o 
  -7   8  15      252.64      283.13     35.81 o 
  -5   8  15       44.85       -4.71     33.70 o 
  -3   8  15       75.74       75.13     26.28 o 
  -1   8  15     2688.18     2736.34     51.02 o 
   1   8  15      273.96      220.30     32.00 o 
   3   8  15     1941.35     2065.21     91.59 o 
   5   8  15     2176.04     2336.04     97.01 o 
   7   8  15      681.83      610.78     51.49 o 
  -8   9  15       44.18       19.42     49.18 o 
  -6   9  15     1194.44     1277.19     44.51 o 
  -4   9  15      205.81      177.14     29.18 o 
  -2   9  15      515.89      480.05     31.20 o 
   0   9  15      323.61      272.03     32.42 o 
   2   9  15       16.86       10.95     39.14 o 
   4   9  15       29.04       79.21     60.31 o 
   6   9  15       30.57       60.44     44.87 o 
   8   9  15     1168.29     1307.35     79.06 o 
  -9  10  15       43.75       21.37     53.58 o 
  -7  10  15        2.94       28.40     47.88 o 
  -5  10  15        0.42       12.87     29.12 o 
  -3  10  15      214.23      159.17     30.23 o 
  -1  10  15        6.26      -14.33     26.83 o 
   1  10  15      839.89      913.77     85.03 o 
   3  10  15      228.30      245.65     44.21 o 
   5  10  15      842.32      943.52     84.33 o 
   7  10  15        0.36       -6.82     42.33 o 
   9  10  15        4.26      -22.60     47.48 o 
 -10  11  15        0.41      -10.06     46.12 o 
  -8  11  15      150.94      228.78     63.69 o 
  -6  11  15      783.91      815.32     39.56 o 
  -4  11  15       10.69       27.55     28.98 o 
  -2  11  15      380.52      443.87     31.12 o 
   0  11  15        6.53      -25.87     31.82 o 
   2  11  15      249.65      190.35     43.21 o 
   4  11  15       17.50       11.75     41.81 o 
   6  11  15       90.68      141.56     46.60 o 
   8  11  15      210.09      234.02     49.18 o 
  10  11  15        0.17       13.01     55.74 o 
 -11  12  15        5.72       76.83     84.55 o 
  -9  12  15        2.25      -44.87     70.78 o 
  -7  12  15      212.60      148.75     46.02 o 
  -5  12  15      591.73      679.81     41.76 o 
  -3  12  15      271.73      296.01     49.65 o 
  -1  12  15       92.38       27.24     37.33 o 
   1  12  15       15.59      128.29     59.08 o 
   3  12  15      365.75      476.34     65.97 o 
   5  12  15      627.62      756.00     78.30 o 
   7  12  15      145.82       95.79     53.57 o 
   9  12  15        7.54       50.62     78.20 o 
  11  12  15       22.09       28.40     53.28 o 
 -10  13  15       43.88      120.46     79.36 o 
  -8  13  15       26.53        3.63     49.77 o 
  -6  13  15       12.56        9.13     38.44 o 
  -4  13  15      763.22      628.50     53.30 o 
  -2  13  15       15.47       65.53     46.55 o 
   0  13  15        7.46       39.55     52.89 o 
   2  13  15       49.66       48.46     61.81 o 
   4  13  15       22.25      -20.09     59.93 o 
   6  13  15      572.45      621.79     77.07 o 
   8  13  15      232.46      259.09     51.94 o 
  10  13  15        0.04       34.02     69.18 o 
  -7  14  15        0.43       71.72     55.38 o 
  -5  14  15       14.24       11.66     48.51 o 
  -3  14  15        0.14       35.30     44.13 o 
  -1  14  15      302.56      276.44     58.62 o 
   1  14  15       47.38       89.21     62.31 o 
   3  14  15        3.53       12.90     64.30 o 
   5  14  15      393.79      412.68     68.79 o 
   7  14  15      299.61      199.37     49.25 o 
  -6  15  15      322.85      359.92     50.01 o 
  -4  15  15        5.42       27.32     42.01 o 
  -2  15  15        0.08      -40.09     48.97 o 
   0  15  15       72.60      118.28     69.47 o 
   2  15  15      222.63      190.37     63.04 o 
   4  15  15       13.65      -12.57     63.93 o 
   6  15  15       88.12       65.05     84.61 o 
  -3  16  15       95.69      127.18     50.54 o 
  -1  16  15      122.07      119.08     58.22 o 
   1  16  15      366.78      320.67     63.10 o 
   3  16  15        3.19      -30.47     77.01 o 
   0   0  16    12868.43    11747.03    159.97 o 
   1   1  16     1973.22     1720.47     50.63 o 
   0   2  16     3793.32     3839.54     73.43 o 
   2   2  16     5826.67     5975.19     86.68 o 
  -1   3  16      409.82      493.99     38.80 o 
   1   3  16     2056.80     2167.75     50.49 o 
   3   3  16     1334.52     1421.00     56.97 o 
  -2   4  16        3.06        1.76     40.20 o 
   0   4  16      359.40      328.87     37.24 o 
   2   4  16    12838.66    12938.44    320.59 o 
   4   4  16        4.58      -21.27     41.46 o 
  -3   5  16       12.41       37.66     38.73 o 
  -1   5  16     1558.29     1503.83     46.91 o 
   1   5  16      153.68      182.88     35.82 o 
   3   5  16       22.91        3.72     40.35 o 
   5   5  16      564.76      583.53     82.28 o 
  -4   6  16      107.12      147.46     43.16 o 
  -2   6  16        0.20       -9.41     38.15 o 
   0   6  16     1000.47     1007.89     39.97 o 
   2   6  16     1806.56     1779.09     47.52 o 
   4   6  16     1641.07     1420.94     53.86 o 
   6   6  16      561.87      463.10     46.40 o 
  -5   7  16      427.69      482.15     44.14 o 
  -3   7  16      189.20      181.15     30.87 o 
  -1   7  16      657.08      735.33     80.55 o 
   1   7  16      644.15      738.28     39.39 o 
   3   7  16     1235.32     1341.54     53.31 o 
   5   7  16     2390.42     2438.53     63.14 o 
   7   7  16        1.77       24.11     33.30 o 
  -6   8  16       43.66       34.42     34.19 o 
  -4   8  16     1167.20     1110.30     48.27 o 
  -2   8  16      298.18      294.01     33.73 o 
   0   8  16      796.12      710.43     55.34 o 
   2   8  16     1276.11     1056.96     54.93 o 
   4   8  16      727.73      650.97     76.57 o 
   6   8  16       45.57       48.12     56.42 o 
   8   8  16        3.10      -22.38     48.25 o 
  -7   9  16        9.98      -26.81     45.89 o 
  -5   9  16      302.50      298.01     31.62 o 
  -3   9  16       13.92       20.63     27.94 o 
  -1   9  16       14.34       15.16     32.72 o 
   1   9  16      580.56      771.77    137.74 o 
   3   9  16       12.83      -18.97     62.16 o 
   5   9  16        7.66       52.07     58.60 o 
   7   9  16      163.87      174.18     50.61 o 
   9   9  16      169.99      199.34     60.55 o 
  -8  10  16      221.67      300.12     50.61 o 
  -6  10  16        9.34      -28.82     28.82 o 
  -4  10  16      905.91      855.44     35.26 o 
  -2  10  16        0.18        1.73     28.62 o 
   0  10  16      965.48      974.30     41.08 o 
   2  10  16      362.43      294.91     68.50 o 
   4  10  16        8.05       55.90     73.51 o 
   6  10  16      131.67      199.40     70.70 o 
   8  10  16      169.42      118.02     52.58 o 
  10  10  16       16.73      -38.33     50.15 o 
  -9  11  16        0.06       17.47     59.29 o 
  -7  11  16       14.49        2.79     35.93 o 
  -5  11  16      200.28      257.22     29.90 o 
  -3  11  16      246.31      303.02     31.90 o 
  -1  11  16       55.84       69.74     29.77 o 
   1  11  16      124.90      154.96     44.08 o 
   3  11  16       18.43       41.84     71.75 o 
   5  11  16       94.70       83.16     66.39 o 
   7  11  16      206.96      217.37     54.91 o 
   9  11  16        0.02      -49.22     49.22 o 
  11  11  16        3.23      -34.40     52.11 o 
 -10  12  16       53.51       47.87     84.92 o 
  -8  12  16       29.74       -2.86     87.31 o 
  -6  12  16      260.26      301.26     40.03 o 
  -4  12  16       11.95      -35.60     35.60 o 
  -2  12  16      341.54      349.85     44.74 o 
   0  12  16       27.36      -15.50     44.30 o 
   2  12  16      422.80      459.28     48.96 o 
   4  12  16      810.35      856.76     79.16 o 
   6  12  16       89.41      148.02     75.62 o 
   8  12  16      258.01      270.85     50.55 o 
  10  12  16      278.93      359.09     58.93 o 
  -7  13  16       34.74       88.02     45.67 o 
  -5  13  16      185.44      310.24     43.66 o 
  -3  13  16       16.30       13.32     34.23 o 
  -1  13  16        7.37      -35.07     37.06 o 
   1  13  16       52.06      115.74     62.34 o 
   3  13  16      123.55      108.31     49.97 o 
   5  13  16        0.06      -20.58     73.53 o 
   7  13  16       22.31       52.68     49.23 o 
  -6  14  16       34.83      105.44     39.65 o 
  -4  14  16       82.05      139.12     51.91 o 
  -2  14  16       38.51       17.64     47.66 o 
   0  14  16       34.20      156.17     54.90 o 
   2  14  16       11.00      -35.81     58.81 o 
   4  14  16      117.93      110.46     64.73 o 
   6  14  16      209.86      259.37     83.26 o 
  -3  15  16       40.81       37.36     53.14 o 
  -1  15  16        0.13        8.15     61.22 o 
   1  15  16       73.25       -6.94     69.49 o 
   3  15  16       71.16       69.97     63.35 o 
   0   1  17     1302.29     1195.73     40.43 o 
  -1   2  17     3548.17     3745.05     76.34 o 
   1   2  17      964.34      944.07     38.72 o 
  -2   3  17      101.39       51.17     46.07 o 
   0   3  17      507.95      438.60     38.96 o 
   2   3  17     1643.33     1615.03     53.09 o 
  -3   4  17       75.26       83.28     42.70 o 
  -1   4  17      518.77      533.31     39.33 o 
   1   4  17        0.44       22.26     35.64 o 
   3   4  17      227.33      251.48     46.70 o 
  -4   5  17      523.43      548.04     46.45 o 
  -2   5  17       55.44       67.35     41.80 o 
   0   5  17      445.78      423.36     37.77 o 
   2   5  17     3698.35     3791.29     91.51 o 
   4   5  17       82.51       40.04     40.71 o 
  -5   6  17       87.21       97.76     39.97 o 
  -3   6  17      147.49      147.96     39.66 o 
  -1   6  17        3.32      -16.06     42.29 o 
   1   6  17       11.80       18.06     32.78 o 
   3   6  17      343.19      388.10     73.20 o 
   5   6  17       34.15       -4.59     39.49 o 
  -6   7  17      211.12      173.57     43.93 o 
  -4   7  17       10.88      -25.68     39.81 o 
  -2   7  17        8.24       20.45     40.69 o 
   0   7  17       14.65        8.17     40.85 o 
   2   7  17      844.88      789.48     50.10 o 
   4   7  17      679.15      655.94     50.94 o 
   6   7  17       82.53       74.89     67.19 o 
  -7   8  17       58.77       24.59     49.49 o 
  -5   8  17        0.11      -11.29     31.96 o 
  -3   8  17        6.24      -23.38     45.18 o 
  -1   8  17      121.25      100.68     44.00 o 
   1   8  17       59.95      151.07     61.21 o 
   3   8  17     4597.43     5186.88    131.41 o 
   5   8  17        6.20       64.76     70.08 o 
   7   8  17        2.11       20.72     57.94 o 
  -8   9  17       17.59       -2.92     64.06 o 
  -6   9  17        0.02       16.63     27.26 o 
  -4   9  17     1136.44     1064.26     38.01 o 
  -2   9  17     1337.25     1378.66     82.15 o 
   0   9  17        1.09      -27.36     45.92 o 
   2   9  17       21.17      -46.75     67.24 o 
   4   9  17      815.50      624.52     74.83 o 
   6   9  17        3.39       35.24     57.60 o 
   8   9  17        2.88       62.20     48.49 o 
  -9  10  17       48.58      -30.87     56.56 o 
  -7  10  17       90.16       94.71     38.60 o 
  -5  10  17      212.55      214.08     30.94 o 
  -3  10  17       63.77       40.90     29.41 o 
  -1  10  17      633.84      582.78     49.77 o 
   1  10  17       32.14       14.52     47.36 o 
   3  10  17     1382.83     1194.67     95.60 o 
   5  10  17        2.19      -37.00     72.12 o 
   7  10  17       15.11       -7.52     70.68 o 
   9  10  17       89.17       30.70     48.76 o 
 -10  11  17       44.24        4.70     98.70 o 
  -8  11  17        8.91      -39.16     42.58 o 
  -6  11  17       24.36       -9.22     31.65 o 
  -4  11  17     1114.57     1139.16     41.06 o 
  -2  11  17       68.39       47.32     30.42 o 
   0  11  17      139.51       66.16     44.18 o 
   2  11  17     1605.67     1655.22     99.68 o 
   4  11  17      638.23      638.44     78.23 o 
   6  11  17      454.93      420.62     78.85 o 
   8  11  17      471.94      464.67     60.33 o 
  10  11  17      117.90      107.92     50.75 o 
  -9  12  17       28.87       14.86     47.84 o 
  -7  12  17      161.32       77.26     52.88 o 
  -5  12  17      124.68      131.53     38.72 o 
  -3  12  17      345.53      372.64     46.45 o 
  -1  12  17       34.85       51.06     34.44 o 
   1  12  17      123.76      120.61     64.81 o 
   3  12  17      470.44      584.74     83.33 o 
   5  12  17      255.16      220.38     66.46 o 
   7  12  17      241.18      246.45     84.00 o 
   9  12  17       17.59        6.33     56.92 o 
  -6  13  17       42.55       36.49     39.00 o 
  -4  13  17      134.96       90.86     39.96 o 
  -2  13  17       18.75       22.04     40.85 o 
   0  13  17       26.88       68.19     48.81 o 
   2  13  17      279.40      277.07     83.36 o 
   4  13  17      245.74      307.99     79.49 o 
   6  13  17       10.77       70.15     78.65 o 
  -5  14  17       21.65        9.76     39.36 o 
  -3  14  17      201.52      184.45     63.76 o 
  -1  14  17       47.50       50.13     85.13 o 
   1  14  17       47.36       63.10     43.57 o 
   3  14  17      105.01      166.11     85.32 o 
   5  14  17      228.91      305.20     89.60 o 
   0  15  17       27.59       59.45     47.81 o 
   1   1  18      919.89      933.61     39.74 o 
   0   2  18     1881.29     1945.84     46.25 o 
   2   2  18      501.08      366.20     39.89 o 
  -1   3  18      279.82      276.63     39.80 o 
   1   3  18      609.75      539.80     41.54 o 
   3   3  18        8.17       -8.76     43.25 o 
  -2   4  18      743.08      652.61     50.22 o 
   0   4  18        7.33      -16.08     37.49 o 
   2   4  18     3515.65     3636.76     74.09 o 
   4   4  18      113.66       90.43     46.88 o 
  -3   5  18        7.21       13.39     42.27 o 
  -1   5  18      498.86      484.26     47.31 o 
   1   5  18      434.12      517.02     38.39 o 
   3   5  18        3.79        7.66     47.47 o 
   5   5  18      159.09      147.99     46.07 o 
  -4   6  18      249.13      228.98     44.98 o 
  -2   6  18      172.77      174.54     51.38 o 
   0   6  18      886.55      989.34     55.19 o 
   2   6  18        3.07       -7.62     35.19 o 
   4   6  18        0.40      -10.58     44.78 o 
   6   6  18      716.95      597.74     51.31 o 
  -5   7  18      261.15      253.38     44.05 o 
  -3   7  18        0.81      -18.06     42.05 o 
  -1   7  18       44.23       62.71     40.68 o 
   1   7  18        4.60       52.42     37.55 o 
   3   7  18      255.85      411.53     49.40 o 
   5   7  18      618.77      530.33     73.92 o 
   7   7  18      212.03      108.07     72.18 o 
  -6   8  18      292.24      286.62     55.94 o 
  -4   8  18      739.83      663.78     52.98 o 
  -2   8  18      627.00      761.26     52.49 o 
   0   8  18        4.02       16.83     45.93 o 
   2   8  18     1977.93     1715.82     90.26 o 
   4   8  18       37.27       57.33     75.01 o 
   6   8  18        0.27       46.60     71.17 o 
   8   8  18      199.77      161.80     62.38 o 
  -7   9  18        0.16       -4.17     45.06 o 
  -5   9  18      682.13      717.06     51.63 o 
  -3   9  18       21.39       63.49     43.76 o 
  -1   9  18      368.89      402.55     49.82 o 
   1   9  18       86.42       85.04     45.14 o 
   3   9  18       32.85       16.59     61.93 o 
   5   9  18       50.28       63.70     72.21 o 
   7   9  18       90.88       59.31     61.91 o 
   9   9  18       22.92       93.46     51.02 o 
  -8  10  18      528.92      532.07     44.98 o 
  -6  10  18       12.81       17.82     31.15 o 
  -4  10  18        0.49      -15.06     39.81 o 
  -2  10  18       41.41       -4.76     48.72 o 
   0  10  18       26.15       58.75     60.54 o 
   2  10  18       32.10      -11.89     69.56 o 
   4  10  18      107.79       88.20     76.88 o 
   6  10  18       42.29       45.11     74.78 o 
   8  10  18      166.27      167.11     71.44 o 
  10  10  18        1.60       15.84     53.89 o 
  -7  11  18       18.38      -12.20     41.89 o 
  -5  11  18       50.31        0.09     36.83 o 
  -3  11  18       39.07       97.23     86.03 o 
  -1  11  18      179.87      134.01     46.81 o 
   1  11  18       36.70       35.73     60.87 o 
   3  11  18      315.02      267.76     77.80 o 
   5  11  18       92.61       38.55     62.36 o 
   7  11  18      104.40       63.23     76.10 o 
  -6  12  18        5.58      -22.38     66.79 o 
  -4  12  18       45.02       16.07     37.97 o 
  -2  12  18      225.01      309.39     68.15 o 
   0  12  18       78.15      155.23     80.45 o 
   2  12  18      113.49      142.76     81.21 o 
   4  12  18        5.88      -31.04     65.90 o 
   6  12  18       70.76       65.88     62.39 o 
  -5  13  18       13.68      -16.28     36.99 o 
  -3  13  18        0.09       19.19     36.41 o 
  -1  13  18      217.42      181.93     78.32 o 
   1  13  18      214.66      236.41     63.58 o 
   3  13  18        0.43      -18.71     78.40 o 
   5  13  18        8.79       42.79     65.68 o 
  -2  14  18      164.80      160.09     52.29 o 
   0  14  18       38.20       52.28     68.50 o 
   2  14  18       15.29       37.00     69.52 o 
   0   1  19      486.51      456.99     38.16 o 
  -1   2  19      556.01      566.47     46.46 o 
   1   2  19      366.44      412.78     42.68 o 
  -2   3  19      360.91      303.43     51.23 o 
   0   3  19       90.03      124.27     40.98 o 
   2   3  19        3.17        1.80     35.60 o 
  -3   4  19      101.65       87.72     46.70 o 
  -1   4  19      570.28      529.69     49.46 o 
   1   4  19      842.09      790.42     42.70 o 
   3   4  19       38.95       53.81     44.50 o 
  -4   5  19      970.43      817.05     54.39 o 
  -2   5  19     1101.42     1081.93     58.95 o 
   0   5  19      291.36      335.61     41.32 o 
   2   5  19      400.14      427.74     40.47 o 
   4   5  19      297.72      248.81     49.44 o 
  -5   6  19       10.79      -36.75     43.07 o 
  -3   6  19      315.36      335.13     55.78 o 
  -1   6  19      172.09      210.32     45.44 o 
   1   6  19      382.70      438.74     42.51 o 
   3   6  19      680.53      700.85     54.42 o 
   5   6  19        4.96      -35.03     43.29 o 
  -6   7  19       56.62       75.18     41.18 o 
  -4   7  19       92.44       -8.37     48.09 o 
  -2   7  19      487.78      524.56     51.71 o 
   0   7  19      306.52      250.10     52.57 o 
   2   7  19       38.90       19.37     45.40 o 
   4   7  19      472.06      538.00     72.49 o 
   6   7  19      295.55      263.26     68.38 o 
  -7   8  19       34.14      -31.87     72.84 o 
  -5   8  19       15.75       -5.03     43.39 o 
  -3   8  19      129.39      116.27     51.35 o 
  -1   8  19      330.62      287.78     46.16 o 
   1   8  19      662.74      847.61     66.47 o 
   3   8  19     1801.06     1909.62    105.53 o 
   5   8  19       12.71       28.26     59.14 o 
   7   8  19      278.94      251.28     72.81 o 
  -8   9  19       55.18      -58.23     58.23 o 
  -6   9  19       67.05       30.01     43.73 o 
  -4   9  19      113.40      122.64     48.66 o 
  -2   9  19       83.92      118.16     45.83 o 
   0   9  19       55.48       76.54     48.99 o 
   2   9  19      190.72      160.61     66.17 o 
   4   9  19      230.58      210.90     85.04 o 
   6   9  19       53.42      100.20     78.67 o 
   8   9  19        8.64      -27.67     63.46 o 
  -7  10  19        6.49      102.34     78.86 o 
  -5  10  19      357.93      377.32     54.02 o 
  -3  10  19       14.54       54.14     49.71 o 
  -1  10  19       76.05       66.23     45.08 o 
   1  10  19        8.61       35.69     46.30 o 
   3  10  19      644.47      532.16     87.92 o 
   5  10  19     1326.21     1281.17     91.04 o 
   7  10  19      805.32      886.01     88.64 o 
  -6  11  19       90.47       47.02    108.44 o 
  -4  11  19       62.45      138.11     50.92 o 
  -2  11  19       14.50        0.88     43.48 o 
   0  11  19       23.26       -6.49     55.42 o 
   2  11  19       72.42      -29.30     79.35 o 
   4  11  19       22.50      -14.63     71.35 o 
   6  11  19       24.76       60.44     74.26 o 
  -5  12  19      115.28       98.08     53.02 o 
  -3  12  19      183.02      122.41     65.27 o 
  -1  12  19      230.20      174.31     70.00 o 
   1  12  19       60.64       10.07     69.93 o 
   3  12  19      141.83       53.14     63.28 o 
   5  12  19      301.26       85.51     80.29 o 
  -2  13  19        1.16      -40.91     67.24 o 
   0  13  19       10.77      -55.44     80.49 o 
   2  13  19        2.04      -37.52     81.41 o 
   0   0  20     6887.83     6556.54    141.93 o 
   1   1  20     1299.93     1307.28     43.84 o 
   0   2  20      597.34      613.95     46.55 o 
   2   2  20     2479.85     2547.89     74.41 o 
  -1   3  20       39.68       50.33     37.37 o 
   1   3  20      571.68      503.72     42.29 o 
   3   3  20       81.03      104.53     47.22 o 
  -2   4  20      621.32      698.34     54.33 o 
   0   4  20      140.80      107.61     39.00 o 
   2   4  20     3768.45     3628.09     98.43 o 
   4   4  20     1672.52     1488.89     69.04 o 
  -3   5  20        0.02       -4.04     43.72 o 
  -1   5  20        7.78      -23.39     49.28 o 
   1   5  20        4.78        1.75     35.37 o 
   3   5  20       98.12       73.47     45.16 o 
   5   5  20      103.45       62.02     46.38 o 
  -4   6  20      280.95      271.46     50.09 o 
  -2   6  20       64.99       99.49     53.77 o 
   0   6  20        0.71       32.62     47.52 o 
   2   6  20      249.19      328.19     48.01 o 
   4   6  20       94.71       65.73     49.51 o 
   6   6  20      317.78      345.28    122.16 o 
  -5   7  20      119.02       40.59     49.51 o 
  -3   7  20       38.39      111.45     48.60 o 
  -1   7  20       73.55       48.34     49.24 o 
   1   7  20      114.74      225.09     49.52 o 
   3   7  20     1121.51     1052.34     88.98 o 
   5   7  20       12.93       13.46     72.54 o 
   7   7  20        0.00      -17.89     77.00 o 
  -6   8  20      281.76      280.66     51.91 o 
  -4   8  20      351.71      348.88     46.09 o 
  -2   8  20       77.42       30.57     45.59 o 
   0   8  20      752.18      828.92    117.37 o 
   2   8  20      256.96      241.19     78.23 o 
   4   8  20        2.26      -37.36     72.99 o 
   6   8  20        0.02      -76.63     76.63 o 
   8   8  20        0.26      -41.87     63.22 o 
  -7   9  20        0.11       26.92     71.35 o 
  -5   9  20      196.80      143.14     48.04 o 
  -3   9  20       42.59       47.74     43.99 o 
  -1   9  20       41.93        5.92     42.25 o 
   1   9  20       59.83       65.66     51.62 o 
   3   9  20      201.43      195.53     85.67 o 
   5   9  20      137.10      173.11     65.65 o 
   7   9  20       30.12      -15.87     72.36 o 
  -6  10  20      181.58       84.15     79.22 o 
  -4  10  20       12.51       74.26     47.42 o 
  -2  10  20      256.49      150.05     46.31 o 
   0  10  20      171.46      165.01     52.53 o 
   2  10  20       28.30       29.06     78.84 o 
   4  10  20       17.39       75.71     76.88 o 
   6  10  20      413.75      598.52     91.37 o 
  -5  11  20       16.72       18.89     50.04 o 
  -3  11  20       23.75       37.17     49.55 o 
  -1  11  20        1.11       33.58     46.38 o 
   1  11  20       10.12       85.68     77.33 o 
   3  11  20       46.73       80.54     79.76 o 
   5  11  20       53.28       92.24     88.87 o 
  -2  12  20        0.65       -4.32     62.90 o 
   0  12  20       65.82       30.63     75.03 o 
   2  12  20       33.51      -56.54     69.85 o 
   0   1  21        4.68       28.78     33.35 o 
  -1   2  21      208.90      134.22     40.45 o 
   1   2  21       51.75       24.79     38.95 o 
  -2   3  21       96.62      171.52     48.79 o 
   0   3  21       27.31       59.79     41.59 o 
   2   3  21      224.22      260.48     50.89 o 
  -3   4  21       18.78       60.54     51.26 o 
  -1   4  21        0.20      -24.69     51.54 o 
   1   4  21       10.36       -2.07     37.81 o 
   3   4  21      178.38       97.35     50.43 o 
  -4   5  21       35.74       -2.39     45.70 o 
  -2   5  21      170.44      173.05     48.97 o 
   0   5  21      233.05      237.83     59.62 o 
   2   5  21       51.24       20.98     44.03 o 
   4   5  21      932.35      908.93     57.14 o 
  -5   6  21        3.34      -19.53     48.57 o 
  -3   6  21      159.22      136.22     54.53 o 
  -1   6  21      112.97       97.89     44.39 o 
   1   6  21      294.39      389.44     44.00 o 
   3   6  21       24.90       73.95     47.23 o 
   5   6  21       15.72       30.28     48.59 o 
  -6   7  21       30.83        7.37     46.50 o 
  -4   7  21       64.45       83.74     49.21 o 
  -2   7  21       60.41       14.12     46.94 o 
   0   7  21        0.10       77.68     54.52 o 
   2   7  21      659.58      614.40     85.05 o 
   4   7  21      144.64      208.83     65.42 o 
   6   7  21       57.49       67.58     71.55 o 
  -7   8  21        7.63       82.86     71.00 o 
  -5   8  21      112.01       54.36     45.54 o 
  -3   8  21       22.77       36.57     50.09 o 
  -1   8  21       81.25      116.55     49.36 o 
   1   8  21      239.09      300.48     56.80 o 
   3   8  21      541.73      459.60     92.49 o 
   5   8  21      140.62      169.64     70.68 o 
   7   8  21      141.05      197.38     78.59 o 
  -6   9  21       15.32      -78.79     78.79 o 
  -4   9  21      307.99      439.17    137.10 o 
  -2   9  21        1.67      -50.52     50.52 o 
   0   9  21        5.76       27.16     50.43 o 
   2   9  21      340.17      371.32     85.79 o 
   4   9  21       65.14       43.01     75.88 o 
   6   9  21       90.26       -0.84     82.83 o 
  -3  10  21      202.01      160.48     50.90 o 
  -1  10  21       10.69       53.71     45.88 o 
   1  10  21        0.13       14.94     78.05 o 
   3  10  21       58.60        6.91     82.87 o 
   1   1  22        2.23        5.79     39.21 o 
   0   2  22       91.91      121.52     42.52 o 
   2   2  22        7.54      -29.57     51.18 o 
  -1   3  22       19.22        6.67     51.46 o 
   1   3  22       50.40       17.12     39.09 o 
   3   3  22       30.90       46.86     48.56 o 
  -2   4  22       11.21       82.78     69.34 o 
   0   4  22       17.12       27.43     43.44 o 
   2   4  22       18.06       21.22     44.44 o 
   4   4  22      220.90      357.13     56.00 o 
  -3   5  22        7.55       63.57     49.47 o 
  -1   5  22       46.96       52.68     48.62 o 
   1   5  22      217.80      224.85     54.01 o 
   3   5  22      506.15      372.97     56.96 o 
   5   5  22       38.29       34.92     62.30 o 
  -4   6  22       73.80      109.35     45.96 o 
  -2   6  22        0.11      -39.33     53.23 o 
   0   6  22        4.52       -9.05     85.47 o 
   2   6  22      742.80      793.94     56.35 o 
   4   6  22       21.64       -8.52     48.74 o 
   6   6  22       38.69       25.83     76.52 o 
  -5   7  22       41.36      -19.02     58.56 o 
  -3   7  22        0.04      -16.74     47.41 o 
  -1   7  22        7.69       16.54     51.80 o 
   1   7  22        1.97      -14.74     47.98 o 
   3   7  22        2.50        4.97     81.23 o 
   5   7  22       11.83       -8.36     72.21 o 
  -4   8  22      103.28      109.65     49.63 o 
  -2   8  22      253.49      260.62    143.36 o 
   0   8  22        9.82       53.65     51.96 o 
   2   8  22      545.22      383.01     86.09 o 
   4   8  22       26.94       25.79     72.81 o 
  -3   9  22       53.37       46.14     55.07 o 
  -1   9  22       20.14       34.91     50.74 o 
   1   9  22       11.02      -40.85     78.47 o 
   3   9  22       32.10        3.41     83.71 o 
   0   1  23       10.31       47.68     40.09 o 
  -1   2  23       16.79        8.77     50.71 o 
   1   2  23       61.90       81.29     54.75 o 
  -2   3  23        3.12      -43.47     44.91 o 
   0   3  23       67.72       78.22     43.58 o 
   2   3  23      193.20      293.37     58.11 o 
  -3   4  23      344.16      281.49     53.92 o 
  -1   4  23       43.67      122.25     52.50 o 
   1   4  23       29.68       87.02     43.32 o 
   3   4  23        8.77       55.60     55.17 o 
  -4   5  23        9.84       24.77     48.30 o 
  -2   5  23      156.10      143.23     56.63 o 
   0   5  23       72.06      101.09     51.63 o 
   2   5  23       57.89      137.08     87.05 o 
   4   5  23        3.69      -46.61     46.69 o 
  -3   6  23        0.62      -43.70     43.70 o 
  -1   6  23       78.91      107.86     57.95 o 
   1   6  23        5.44      -23.28     43.29 o 
   3   6  23       97.90       92.83     48.58 o 
  -2   7  23       10.62      -49.28     49.28 o 
   0   7  23        6.18       71.24     47.93 o 
   2   7  23       14.79      -28.24     81.68 o 
   0   0  24      382.10      565.97     88.94 o 
   1   1  24       85.69      184.19     57.46 o 
   0   2  24       21.12       19.94     38.20 o 
   2   2  24        6.50       13.06     52.01 o 
  -1   3  24        2.28       34.03     51.78 o 
   1   3  24        8.07       -8.73     48.12 o 
   3   3  24        2.11      -50.81     50.81 o 
  -2   4  24       35.00      -40.54     53.88 o 
   0   4  24       63.85      111.87     50.93 o 
   2   4  24        0.67       85.08     83.80 o 
  -1   5  24       54.29      151.46     59.11 o 
   1   5  24       42.35       52.37     48.52 o 
                                                 
